# Supplementary material for: A polymorph of tetra­ethyl­ammonium chloride
Source: Acta Crystallogr Sect E Struct Rep Online. 2009 Jun 6;65(Pt 7):o1491. doi: 10.1107/S160053680902042X (PMC2969402; doi:10.1107/S160053680902042X)
Supplement: Supplementary file 1 [file e-65-o1491-sup1.cif]

##############################################################################
###                                                                        ###
###        Electronic paper (Acta Crystallographica Section E)             ###
###                                                                        ###
##############################################################################
#                                                                            #
# This CIF contains the data in a paper accepted for publication in Acta     #
# Crystallographica Section E. It conforms to the requirements of Notes      #
# for Authors for Section E, and has been peer reviewed under the auspices   #
# of the IUCr Commission on Journals.                                        #
#                                                                            #
# Full details of the Crystallographic Information File format               #
# are given in the paper "The Crystallographic Information File (CIF):       #
# a New Standard Archive File for Crystallography" by S. R. Hall, F. H.      #
# Allen and I. D. Brown [Acta Cryst. (1991), A47, 655-685].                  #
#                                                                            #
# The current version of the core CIF dictionary is obtainable from          #
# ftp://ftp.iucr.org/pub/cif_core.dic. The current version number is 2.4.    #
#                                                                            #
# Software is freely available for graphical display of the structure(s) in  #
# this CIF.  For information consult the CIF home page http://www.iucr.org/  #
# cif/home.html                                                              #
#                                                                            #
# This file may be used for bona fide research purposes within the           #
# scientific community so long as proper attribution is given to the journal # 
# article from which it was obtained.                                        #
#                                                                            #
##############################################################################
                                             
data_I
_audit_creation_method     SHELXL97
_chemical_name_systematic
;
Tetraethylammonium chloride
;
_chemical_name_common     ?
_chemical_formula_moiety     'C8 H20 N + , Cl -'
_chemical_formula_sum     'C8 H20 Cl N'
_chemical_formula_iupac     'C8 H20 N + , Cl -'
_chemical_formula_weight     165.70
_chemical_melting_point     'not measured'
_symmetry_cell_setting     monoclinic
_symmetry_space_group_name_H-M     'P 21/c'
_symmetry_space_group_name_Hall     '-P 2ybc'
loop_
    _symmetry_equiv_pos_as_xyz
    'x, y, z'
    '-x, y+1/2, -z+1/2'
    '-x, -y, -z'
    'x, -y-1/2, z-1/2'
_cell_length_a     8.429(2)
_cell_length_b     8.109(2)
_cell_length_c     14.499(4)
_cell_angle_alpha     90.00
_cell_angle_beta     91.378(3)
_cell_angle_gamma     90.00
_cell_volume     990.7(4)
_cell_formula_units_Z     4
_cell_measurement_reflns_used     5930
_cell_measurement_theta_min     2.42
_cell_measurement_theta_max     28.46
_cell_measurement_temperature     100(2)
_exptl_crystal_description     parallelepiped
_exptl_crystal_colour     colourless
_exptl_crystal_size_max     0.20
_exptl_crystal_size_mid     0.14
_exptl_crystal_size_min     0.12
_exptl_crystal_density_diffrn     1.111
_exptl_crystal_density_meas     ?
_exptl_crystal_density_method     'not measured'
_exptl_crystal_F_000     368
_exptl_absorpt_coefficient_mu     0.324
_exptl_absorpt_correction_type     multi-scan
_exptl_absorpt_process_details     '(SADABS; Sheldrick, 2008a)'
_exptl_absorpt_correction_T_min     0.876
_exptl_absorpt_correction_T_max     0.963
_exptl_special_details
;
The diffraction data were collected in three sets of 606 frames (0.3 \%. width
in \w) at \f = 0, 120 and 240 \%. A scan time of 30 sec/frame was used.
;
_diffrn_ambient_temperature     100(2)
_diffrn_radiation_type     MoK\a
_diffrn_radiation_wavelength     0.71073
_diffrn_radiation_source     'fine-focus sealed tube'
_diffrn_radiation_monochromator     graphite
_diffrn_measurement_device_type     'Bruker APEXII CCD'
_diffrn_measurement_method     '\f and \w'
_diffrn_detector_area_resol_mean     ?
_diffrn_reflns_number     8314
_diffrn_reflns_av_R_equivalents     0.0320
_diffrn_reflns_av_sigmaI/netI     0.0272
_diffrn_reflns_theta_min     2.42
_diffrn_reflns_theta_max     27.75
_diffrn_reflns_theta_full     27.75
_diffrn_measured_fraction_theta_max     0.986
_diffrn_measured_fraction_theta_full     0.986
_diffrn_reflns_limit_h_min     -10
_diffrn_reflns_limit_h_max     10
_diffrn_reflns_limit_k_min     -10
_diffrn_reflns_limit_k_max     10
_diffrn_reflns_limit_l_min     -18
_diffrn_reflns_limit_l_max     18
_refine_special_details
;
Refinement of <i>F</i>^2^ against ALL reflections. The weighted <i>R</i>-factor
<i>wR</i> and goodness of fit <i>S</i> are based on <i>F</i>^2^, conventional
<i>R</i>-factors <i>R</i> are based on <i>F</i>, with <i>F</i> set to zero for
negative <i>F</i>^2^. The threshold expression of <i>F</i>^2^ >
\s(<i>F</i>^2^) is used only for calculating <i>R</i>-factors(gt) <i>etc</i>.
and is not relevant to the choice of reflections for refinement.
<i>R</i>-factors based on <i>F</i>^2^ are statistically about twice as large
as those based on <i>F</i>, and <i>R</i>- factors based on ALL data will be
even larger.
;
_reflns_number_total     2302
_reflns_number_gt     2038
_reflns_threshold_expression     I>2\s(I)
_refine_ls_structure_factor_coef     Fsqd
_refine_ls_matrix_type     full
_refine_ls_R_factor_all     0.0338
_refine_ls_R_factor_gt     0.0298
_refine_ls_wR_factor_gt     0.0796
_refine_ls_wR_factor_ref     0.0828
_refine_ls_goodness_of_fit_ref     1.033
_refine_ls_restrained_S_all     1.033
_refine_ls_number_reflns     2302
_refine_ls_number_parameters     95
_refine_ls_number_restraints     0
_refine_ls_hydrogen_treatment     constr
_refine_ls_weighting_scheme     calc
_refine_ls_weighting_details
       'calc w = 1/[\s^2^(Fo^2^)+(0.0437P)^2^+0.2706P] where P=(Fo^2^+2Fc^2^)/3'
_atom_sites_solution_hydrogens     geom
_atom_sites_solution_primary     direct
_atom_sites_solution_secondary     difmap
_refine_ls_shift/su_max     0.001
_refine_ls_shift/su_mean     0.000
_refine_diff_density_max     0.332
_refine_diff_density_min     -0.206
_refine_ls_extinction_method     none
_refine_ls_extinction_coef     ?
loop_
    _atom_type_symbol
    _atom_type_description
    _atom_type_scat_dispersion_real
    _atom_type_scat_dispersion_imag
    _atom_type_scat_source
    'C' 'C' 0.0033 0.0016
                         'International Tables Vol C Tables 4.2.6.8 and 6.1.1.4'
    'H' 'H' 0.0000 0.0000
                         'International Tables Vol C Tables 4.2.6.8 and 6.1.1.4'
    'N' 'N' 0.0061 0.0033
                         'International Tables Vol C Tables 4.2.6.8 and 6.1.1.4'
    'Cl' 'Cl' 0.1484 0.1585
                         'International Tables Vol C Tables 4.2.6.8 and 6.1.1.4'
_computing_data_collection     'APEX2 (Bruker, 2009)'
_computing_cell_refinement     'SAINT (Bruker 2008)'
_computing_data_reduction     'SAINT (Bruker 2008)'
_computing_structure_solution     'SHELXS97 (Sheldrick, 2008b)'
_computing_structure_refinement     'SHELXL97 (Sheldrick, 2008b)'
_computing_molecular_graphics     'SHELXTL (Sheldrick, 2008b)'
_computing_publication_material     'SHELXTL (Sheldrick, 2008b)'
loop_
    _atom_site_type_symbol
    _atom_site_label
    _atom_site_fract_x
    _atom_site_fract_y
    _atom_site_fract_z
    _atom_site_U_iso_or_equiv
    _atom_site_adp_type
    _atom_site_calc_flag
    _atom_site_refinement_flags
    _atom_site_occupancy
    _atom_site_disorder_assembly
    _atom_site_disorder_group
    Cl Cl1 0.24449(3) 0.49267(3) 0.660880(18) 0.02030(10) Uani d . 1 . .
    N N1 0.25555(10) 0.10663(10) 0.86208(6) 0.01401(19) Uani d . 1 . .
    C C1 0.30638(13) 0.09217(13) 0.76286(7) 0.0177(2) Uani d . 1 . .
    H H1A 0.4027 0.0225 0.7610 0.021 Uiso calc R 1 . .
    H H1B 0.3350 0.2032 0.7402 0.021 Uiso calc R 1 . .
    C C2 0.18066(15) 0.01931(15) 0.69818(8) 0.0252(3) Uani d . 1 . .
    H H2A 0.1584 -0.0945 0.7166 0.038 Uiso calc R 1 . .
    H H2B 0.2191 0.0203 0.6349 0.038 Uiso calc R 1 . .
    H H2C 0.0833 0.0850 0.7012 0.038 Uiso calc R 1 . .
    C C3 0.19934(13) -0.05808(13) 0.90007(8) 0.0182(2) Uani d . 1 . .
    H H3A 0.1879 -0.0473 0.9676 0.022 Uiso calc R 1 . .
    H H3B 0.0930 -0.0825 0.8730 0.022 Uiso calc R 1 . .
    C C4 0.30819(14) -0.20341(14) 0.88139(8) 0.0232(2) Uani d . 1 . .
    H H4A 0.3011 -0.2321 0.8157 0.035 Uiso calc R 1 . .
    H H4B 0.2758 -0.2983 0.9183 0.035 Uiso calc R 1 . .
    H H4C 0.4178 -0.1735 0.8981 0.035 Uiso calc R 1 . .
    C C5 0.11843(12) 0.22872(13) 0.86575(7) 0.0176(2) Uani d . 1 . .
    H H5A 0.1432 0.3248 0.8265 0.021 Uiso calc R 1 . .
    H H5B 0.0218 0.1756 0.8393 0.021 Uiso calc R 1 . .
    C C6 0.08328(14) 0.28976(15) 0.96222(8) 0.0251(3) Uani d . 1 . .
    H H6A 0.0840 0.1963 1.0051 0.038 Uiso calc R 1 . .
    H H6B -0.0213 0.3426 0.9619 0.038 Uiso calc R 1 . .
    H H6C 0.1644 0.3697 0.9819 0.038 Uiso calc R 1 . .
    C C7 0.39616(12) 0.16349(13) 0.92106(7) 0.0167(2) Uani d . 1 . .
    H H7A 0.4806 0.0789 0.9185 0.020 Uiso calc R 1 . .
    H H7B 0.3629 0.1720 0.9859 0.020 Uiso calc R 1 . .
    C C8 0.46431(14) 0.32803(14) 0.89185(8) 0.0243(3) Uani d . 1 . .
    H H8A 0.5208 0.3142 0.8340 0.036 Uiso calc R 1 . .
    H H8B 0.5382 0.3684 0.9400 0.036 Uiso calc R 1 . .
    H H8C 0.3780 0.4078 0.8827 0.036 Uiso calc R 1 . .
loop_
    _atom_site_aniso_label
    _atom_site_aniso_U_11
    _atom_site_aniso_U_22
    _atom_site_aniso_U_33
    _atom_site_aniso_U_12
    _atom_site_aniso_U_13
    _atom_site_aniso_U_23
    Cl1 0.01788(16) 0.02294(16) 0.02008(16) -0.00039(9) 0.00052(11) 0.00271(9)
    N1 0.0142(4) 0.0146(4) 0.0132(4) 0.0006(3) 0.0001(3) 0.0003(3)
    C1 0.0206(5) 0.0200(5) 0.0125(5) 0.0022(4) 0.0023(4) -0.0006(4)
    C2 0.0280(6) 0.0301(6) 0.0174(6) 0.0023(5) -0.0054(5) -0.0035(4)
    C3 0.0202(5) 0.0158(5) 0.0185(5) -0.0023(4) 0.0002(4) 0.0027(4)
    C4 0.0281(6) 0.0158(5) 0.0256(6) 0.0021(4) -0.0023(5) 0.0008(4)
    C5 0.0158(5) 0.0183(5) 0.0187(5) 0.0045(4) 0.0008(4) 0.0006(4)
    C6 0.0265(6) 0.0276(6) 0.0214(6) 0.0090(5) 0.0053(4) -0.0007(4)
    C7 0.0164(5) 0.0182(5) 0.0153(5) -0.0009(4) -0.0029(4) -0.0002(4)
    C8 0.0249(6) 0.0224(6) 0.0253(6) -0.0062(5) -0.0035(5) 0.0013(4)
_geom_special_details
;
All e.s.d.'s (except the e.s.d. in the dihedral angle between two l.s. planes)
are estimated using the full covariance matrix. The cell e.s.d.'s are taken
into account individually in the estimation of e.s.d.'s in distances, angles
and torsion angles; correlations between e.s.d.'s in cell parameters are only
used when they are defined by crystal symmetry. An approximate (isotropic)
treatment of cell e.s.d.'s is used for estimating e.s.d.'s involving l.s.
planes.
;
loop_
    _geom_bond_atom_site_label_1
    _geom_bond_atom_site_label_2
    _geom_bond_site_symmetry_2
    _geom_bond_distance
    _geom_bond_publ_flag
    N1 C1 . 1.5153(13) ?
    N1 C7 . 1.5165(13) ?
    N1 C5 . 1.5238(13) ?
    N1 C3 . 1.5246(13) ?
    C1 C2 . 1.5178(16) ?
    C1 H1A . 0.9900 ?
    C1 H1B . 0.9900 ?
    C2 H2A . 0.9800 ?
    C2 H2B . 0.9800 ?
    C2 H2C . 0.9800 ?
    C3 C4 . 1.5219(15) ?
    C3 H3A . 0.9900 ?
    C3 H3B . 0.9900 ?
    C4 H4A . 0.9800 ?
    C4 H4B . 0.9800 ?
    C4 H4C . 0.9800 ?
    C5 C6 . 1.5197(16) ?
    C5 H5A . 0.9900 ?
    C5 H5B . 0.9900 ?
    C6 H6A . 0.9800 ?
    C6 H6B . 0.9800 ?
    C6 H6C . 0.9800 ?
    C7 C8 . 1.5170(15) ?
    C7 H7A . 0.9900 ?
    C7 H7B . 0.9900 ?
    C8 H8A . 0.9800 ?
    C8 H8B . 0.9800 ?
    C8 H8C . 0.9800 ?
loop_
    _geom_angle_atom_site_label_1
    _geom_angle_atom_site_label_2
    _geom_angle_atom_site_label_3
    _geom_angle_site_symmetry_1
    _geom_angle_site_symmetry_3
    _geom_angle
    _geom_angle_publ_flag
    C1 N1 C7 . . 108.90(8) ?
    C1 N1 C5 . . 108.39(8) ?
    C7 N1 C5 . . 111.46(8) ?
    C1 N1 C3 . . 111.88(8) ?
    C7 N1 C3 . . 107.94(8) ?
    C5 N1 C3 . . 108.30(8) ?
    N1 C1 C2 . . 114.05(9) ?
    N1 C1 H1A . . 108.7 ?
    C2 C1 H1A . . 108.7 ?
    N1 C1 H1B . . 108.7 ?
    C2 C1 H1B . . 108.7 ?
    H1A C1 H1B . . 107.6 ?
    C1 C2 H2A . . 109.5 ?
    C1 C2 H2B . . 109.5 ?
    H2A C2 H2B . . 109.5 ?
    C1 C2 H2C . . 109.5 ?
    H2A C2 H2C . . 109.5 ?
    H2B C2 H2C . . 109.5 ?
    C4 C3 N1 . . 114.85(9) ?
    C4 C3 H3A . . 108.6 ?
    N1 C3 H3A . . 108.6 ?
    C4 C3 H3B . . 108.6 ?
    N1 C3 H3B . . 108.6 ?
    H3A C3 H3B . . 107.5 ?
    C3 C4 H4A . . 109.5 ?
    C3 C4 H4B . . 109.5 ?
    H4A C4 H4B . . 109.5 ?
    C3 C4 H4C . . 109.5 ?
    H4A C4 H4C . . 109.5 ?
    H4B C4 H4C . . 109.5 ?
    C6 C5 N1 . . 114.12(9) ?
    C6 C5 H5A . . 108.7 ?
    N1 C5 H5A . . 108.7 ?
    C6 C5 H5B . . 108.7 ?
    N1 C5 H5B . . 108.7 ?
    H5A C5 H5B . . 107.6 ?
    C5 C6 H6A . . 109.5 ?
    C5 C6 H6B . . 109.5 ?
    H6A C6 H6B . . 109.5 ?
    C5 C6 H6C . . 109.5 ?
    H6A C6 H6C . . 109.5 ?
    H6B C6 H6C . . 109.5 ?
    N1 C7 C8 . . 113.96(8) ?
    N1 C7 H7A . . 108.8 ?
    C8 C7 H7A . . 108.8 ?
    N1 C7 H7B . . 108.8 ?
    C8 C7 H7B . . 108.8 ?
    H7A C7 H7B . . 107.7 ?
    C7 C8 H8A . . 109.5 ?
    C7 C8 H8B . . 109.5 ?
    H8A C8 H8B . . 109.5 ?
    C7 C8 H8C . . 109.5 ?
    H8A C8 H8C . . 109.5 ?
    H8B C8 H8C . . 109.5 ?
loop_
    _geom_torsion_atom_site_label_1
    _geom_torsion_atom_site_label_2
    _geom_torsion_atom_site_label_3
    _geom_torsion_atom_site_label_4
    _geom_torsion_site_symmetry_1
    _geom_torsion_site_symmetry_2
    _geom_torsion_site_symmetry_3
    _geom_torsion_site_symmetry_4
    _geom_torsion
    _geom_torsion_publ_flag
    C7 N1 C1 C2 . . . . 174.07(9) ?
    C5 N1 C1 C2 . . . . -64.51(11) ?
    C3 N1 C1 C2 . . . . 54.83(11) ?
    C1 N1 C3 C4 . . . . 47.32(11) ?
    C7 N1 C3 C4 . . . . -72.47(11) ?
    C5 N1 C3 C4 . . . . 166.71(9) ?
    C1 N1 C5 C6 . . . . -164.83(9) ?
    C7 N1 C5 C6 . . . . -45.00(12) ?
    C3 N1 C5 C6 . . . . 73.60(11) ?
    C1 N1 C7 C8 . . . . 58.94(11) ?
    C5 N1 C7 C8 . . . . -60.59(11) ?
    C3 N1 C7 C8 . . . . -179.40(9) ?
data_global
_journal_date_recd_electronic     2009-05-11
_journal_date_accepted     2009-05-28
_journal_name_full     'Acta Crystallographica, Section E'
_journal_year     2009
_journal_volume     65
_journal_issue      7
_journal_page_first     o1491
_journal_page_last     o1491
_journal_paper_category     QO
_journal_coeditor_code     PK2163
_publ_contact_author_name     'Dr James P. Donahue'
_publ_contact_author_address
;
Department of Chemistry
Tulane University
6400 Freret Street
New Orleans
LA 70118-5698
USA
;
_publ_contact_author_email     donahue@tulane.edu
_publ_contact_author_fax     '504-865-5596'
_publ_contact_author_phone     '504-862-3562'
_publ_section_title
;
A polymorph of tetraethylammonium chloride
;
loop_
    _publ_author_name
    _publ_author_address
    'Yan,  Yong'
;
Department of Chemistry
Tulane University
6400 Freret Street
New Orleans
LA 70118-5698
USA
;
    'Mague, Joel T.'
;
Department of Chemistry
Tulane University
6400 Freret Street
New Orleans
LA 70118-5698
USA
;
    'Donahue, James P.'
;
Department of Chemistry
Tulane University
6400 Freret Street
New Orleans
LA 70118-5698
USA
;
