# Supplementary material for: A polymorph of tetra­ethyl­ammonium chloride
Source: Acta Crystallogr Sect E Struct Rep Online. 2009 Jun 6;65(Pt 7):o1491. doi: 10.1107/S160053680902042X (PMC2969402; doi:10.1107/S160053680902042X)
Supplement: Supplementary file 2 [file e-65-o1491-Isup2.hkl]

# 
# h,k,l, Fc-squared, Fo-squared, sigma(Fo-squared) and status flag 
# 
data_I
_shelx_title ' JPD279_0m in P2(1)/c' 
_shelx_refln_list_code          4 
_shelx_F_calc_maximum       97.73 
_exptl_crystal_F_000       368.00 
_reflns_d_resolution_high  0.7633 
 
loop_ 
 _symmetry_equiv_pos_as_xyz 
 'x, y, z' 
 '-x, y+1/2, -z+1/2' 
 '-x, -y, -z' 
 'x, -y-1/2, z-1/2' 
 
_cell_length_a     8.4289 
_cell_length_b     8.1093 
_cell_length_c    14.4987 
_cell_angle_alpha  90.000 
_cell_angle_beta   91.378 
_cell_angle_gamma  90.000 
 
_shelx_F_squared_multiplier     1.000 
 
loop_ 
 _refln_index_h 
 _refln_index_k 
 _refln_index_l 
 _refln_F_squared_calc 
 _refln_F_squared_meas 
 _refln_F_squared_sigma 
 _refln_observed_status 
   1   0   0        6.40        9.53      0.53 o 
   2   0   0     9551.96     7947.90    174.85 o 
   3   0   0      450.73      466.22     10.52 o 
   4   0   0     1371.69     1399.41     30.96 o 
   5   0   0       44.96       44.32      2.49 o 
   6   0   0     1100.01     1226.72     44.33 o 
   7   0   0       16.40       15.47      3.02 o 
   8   0   0      233.13      236.97     12.09 o 
   9   0   0       24.41       26.85      2.45 o 
  10   0   0       19.97       21.78      2.67 o 
   1   1   0     2221.38     2192.32     37.53 o 
   2   1   0      284.47      317.74      5.11 o 
   3   1   0     1577.81     1675.46     26.10 o 
   4   1   0        0.17        0.28      0.27 o 
   5   1   0       89.59       95.78      2.68 o 
   6   1   0       45.60       54.34      1.93 o 
   7   1   0      265.59      253.63      6.02 o 
   8   1   0       15.03       14.36      1.33 o 
   9   1   0       41.26       39.82      2.10 o 
  10   1   0       11.44        9.92      1.39 o 
   0   2   0      721.36      790.87     17.60 o 
   1   2   0       50.12       52.06      1.08 o 
   2   2   0     7399.46     7229.31    111.57 o 
   3   2   0      600.46      614.72      9.90 o 
   4   2   0     2813.50     2864.97     44.66 o 
   5   2   0     1126.67     1139.87     20.09 o 
   6   2   0      300.83      294.34      8.48 o 
   7   2   0      101.63      112.79      3.31 o 
   8   2   0      172.83      178.69      4.79 o 
   9   2   0        0.54        0.99      1.04 o 
  10   2   0      262.27      255.22      6.73 o 
   1   3   0      595.39      674.17     16.40 o 
   2   3   0     1763.61     1919.05     29.91 o 
   3   3   0     1373.10     1400.19     23.03 o 
   4   3   0      166.83      162.53      3.05 o 
   5   3   0      118.65      135.36      3.04 o 
   6   3   0       51.49       49.92      1.93 o 
   7   3   0        0.56        0.61      0.72 o 
   8   3   0      100.43      102.11      3.31 o 
   9   3   0       11.86       10.95      1.84 o 
  10   3   0        0.30        0.65      0.95 o 
   0   4   0     1095.62     1151.46     25.83 o 
   1   4   0      642.02      689.94     19.39 o 
   2   4   0     1152.06     1150.40     18.23 o 
   3   4   0      252.81      266.50      4.67 o 
   4   4   0      211.91      184.68      3.46 o 
   5   4   0        5.61        5.46      0.70 o 
   6   4   0      254.05      268.47      6.35 o 
   7   4   0       77.18       88.24      2.92 o 
   8   4   0      161.19      162.96      4.59 o 
   9   4   0       64.65       73.38      3.29 o 
  10   4   0       79.59       83.06      7.69 o 
   1   5   0        0.17        0.57      0.37 o 
   2   5   0      172.85      189.18      5.23 o 
   3   5   0       14.67       13.11      0.79 o 
   4   5   0      124.29      114.02      2.47 o 
   5   5   0        0.03        0.62      0.74 o 
   6   5   0       34.47       33.88      1.97 o 
   7   5   0       32.87       51.41      2.55 o 
   8   5   0        0.80        0.52      0.95 o 
   9   5   0       16.49       17.18      1.91 o 
   0   6   0      642.01      619.36     18.85 o 
   1   6   0      145.99      149.99      3.95 o 
   2   6   0       69.53       66.28      1.90 o 
   3   6   0       41.98       44.24      1.56 o 
   4   6   0      285.37      303.68      6.01 o 
   5   6   0      217.33      230.87      5.47 o 
   6   6   0      251.44      225.94      6.42 o 
   7   6   0       24.71       34.36      2.23 o 
   8   6   0      168.26      171.14      6.34 o 
   9   6   0        0.03        3.56      2.40 o 
   1   7   0       10.95       11.32      1.04 o 
   2   7   0        5.01        5.09      0.83 o 
   3   7   0       75.66       60.80      2.15 o 
   4   7   0      145.16      142.12      3.44 o 
   5   7   0       21.49       22.13      1.65 o 
   6   7   0       33.96       42.03      2.77 o 
   7   7   0        5.65        2.49      2.05 o 
   8   7   0        5.33        3.69      1.87 o 
   0   8   0       86.43       89.55      3.94 o 
   1   8   0       32.73       34.42      1.69 o 
   2   8   0      388.65      387.15      8.27 o 
   3   8   0        4.75        2.74      0.86 o 
   4   8   0      230.99      246.23      6.79 o 
   5   8   0        6.10        5.69      1.57 o 
   6   8   0      256.15      278.60     13.25 o 
   7   8   0        1.45        0.89      1.87 o 
   1   9   0       77.07       80.41      3.59 o 
   2   9   0        2.93        2.21      1.11 o 
   3   9   0       46.24       38.84      2.31 o 
   4   9   0       24.30       20.10      1.93 o 
   5   9   0        0.89        1.09      1.32 o 
   0  10   0      352.67      318.35     15.38 o 
   1  10   0        0.72       -0.53      1.38 o 
   2  10   0      327.70      348.86     11.69 o 
   3  10   0       40.58       37.94      3.16 o 
 -10   1   1        1.02        0.31      0.90 o 
  -9   1   1      573.81      569.75     12.59 o 
  -8   1   1       16.70       17.32      1.41 o 
  -7   1   1      805.71      745.49     26.27 o 
  -6   1   1      303.66      310.89      6.98 o 
  -5   1   1     1487.76     1443.14     25.12 o 
  -4   1   1      540.91      536.05     10.99 o 
  -3   1   1      299.67      263.93      4.88 o 
  -2   1   1     3362.87     3477.30     53.97 o 
  -1   1   1      663.17      573.21      9.00 o 
   0   1   1     3649.35     3464.15     57.70 o 
   1   1   1      389.99      315.73      5.62 o 
   2   1   1     2535.74     2608.98     40.61 o 
   3   1   1      535.43      530.48      8.50 o 
   4   1   1      639.80      687.04     11.57 o 
   5   1   1      370.76      332.61      5.63 o 
   6   1   1      527.89      510.06     10.77 o 
   7   1   1      417.22      384.08      8.55 o 
   8   1   1      518.83      496.67     10.95 o 
   9   1   1      418.16      409.88      9.50 o 
  10   1   1      113.78      112.98      3.81 o 
 -10   2   1        9.63       12.34      1.52 o 
  -9   2   1        5.90        3.40      1.86 o 
  -8   2   1      150.91      143.65      4.10 o 
  -7   2   1       93.87       84.21      2.75 o 
  -6   2   1        2.68       -0.01      0.57 o 
  -5   2   1        1.08        0.74      0.45 o 
  -4   2   1       22.24       29.95      0.99 o 
  -3   2   1      200.88      209.32      4.61 o 
  -2   2   1     1418.29     1546.43     26.71 o 
  -1   2   1        5.93       10.33      0.55 o 
   0   2   1      193.03      211.68      3.78 o 
   1   2   1        0.36        0.83      0.24 o 
   2   2   1        3.56        4.75      0.37 o 
   3   2   1      618.65      655.67     14.37 o 
   4   2   1        7.71        6.39      0.49 o 
   5   2   1       66.81       71.47      1.63 o 
   6   2   1       70.77       74.61      2.38 o 
   7   2   1      450.62      411.53      9.14 o 
   8   2   1       31.97       35.86      1.84 o 
   9   2   1      109.39      111.51      3.61 o 
  10   2   1        0.34        0.67      0.94 o 
 -10   3   1        1.48       -0.43      0.95 o 
  -9   3   1      479.27      461.09     10.55 o 
  -8   3   1       29.14       33.86      1.85 o 
  -7   3   1     1387.88     1355.78     27.33 o 
  -6   3   1       96.96      101.58      2.98 o 
  -5   3   1      451.21      427.33     12.84 o 
  -4   3   1     1768.17     1808.55     28.44 o 
  -3   3   1     2796.54     2975.60     46.21 o 
  -2   3   1      480.76      479.53      7.80 o 
  -1   3   1     2471.02     2540.35     39.55 o 
   0   3   1      359.32      381.16      6.24 o 
   1   3   1     1009.09     1015.48     16.95 o 
   2   3   1      130.86      151.58      2.75 o 
   3   3   1      147.93      108.54      2.15 o 
   4   3   1      142.55      130.82      2.56 o 
   5   3   1      786.75      768.76     11.74 o 
   6   3   1      123.88      126.89      3.81 o 
   7   3   1      376.07      351.63      8.04 o 
   8   3   1       32.30       32.77      1.80 o 
   9   3   1       49.00       48.63      2.31 o 
  10   3   1      404.66      392.58     13.16 o 
 -10   4   1        3.28        3.24      2.23 o 
  -9   4   1        6.22        8.48      1.29 o 
  -8   4   1      181.09      179.73      4.96 o 
  -7   4   1       55.37       57.60      2.32 o 
  -6   4   1       42.91       47.43      1.95 o 
  -5   4   1        7.52        7.32      0.75 o 
  -4   4   1      370.75      379.05      6.50 o 
  -3   4   1        1.80        0.70      0.42 o 
  -2   4   1       23.33       32.01      0.99 o 
  -1   4   1      140.87      170.06      3.11 o 
   0   4   1      163.02      180.83      3.24 o 
   1   4   1      141.89      137.94      2.82 o 
   2   4   1       20.28       19.98      0.78 o 
   3   4   1       83.59       86.71      1.88 o 
   4   4   1       46.13       40.93      1.31 o 
   5   4   1      672.10      662.06     10.89 o 
   6   4   1      453.93      429.46     10.91 o 
   7   4   1        6.75        9.66      1.28 o 
   8   4   1       13.64       11.51      1.45 o 
   9   4   1       34.52       34.58      3.14 o 
  10   4   1        4.90        4.09      2.22 o 
  -9   5   1      325.54      347.83      9.64 o 
  -8   5   1        7.73       10.30      1.48 o 
  -7   5   1      194.68      208.60      6.14 o 
  -6   5   1       33.70       40.25      2.12 o 
  -5   5   1     1188.83     1244.20     24.81 o 
  -4   5   1       25.59       25.74      1.09 o 
  -3   5   1      558.59      599.04      9.96 o 
  -2   5   1      270.09      263.13      6.16 o 
  -1   5   1      633.23      671.15     10.97 o 
   0   5   1       62.49       57.73      1.44 o 
   1   5   1     1147.69     1192.44     20.46 o 
   2   5   1      198.46      199.45      4.02 o 
   3   5   1     1567.36     1573.66     26.79 o 
   4   5   1        0.19        0.43      0.53 o 
   5   5   1      721.11      713.92     12.76 o 
   6   5   1       20.19       17.78      1.53 o 
   7   5   1      406.01      378.23      9.87 o 
   8   5   1      189.81      183.42      5.73 o 
   9   5   1      132.14      146.35      5.13 o 
  -9   6   1       55.58       55.68      3.03 o 
  -8   6   1        0.19       -0.36      1.26 o 
  -7   6   1       18.84       19.60      1.77 o 
  -6   6   1       19.77       19.26      1.71 o 
  -5   6   1        1.50        3.80      0.84 o 
  -4   6   1      259.35      240.62      4.93 o 
  -3   6   1       26.33       32.61      1.32 o 
  -2   6   1      184.94      178.12      3.78 o 
  -1   6   1       45.38       51.11      1.57 o 
   0   6   1      229.39      228.61      4.57 o 
   1   6   1      283.07      280.82      5.48 o 
   2   6   1      216.46      196.47      4.10 o 
   3   6   1       63.64       62.28      1.88 o 
   4   6   1      134.81      117.13      3.87 o 
   5   6   1       33.04       30.00      1.62 o 
   6   6   1       55.83       48.54      2.61 o 
   7   6   1       41.50       41.22      2.44 o 
   8   6   1        5.19        5.73      2.40 o 
   9   6   1       45.06       53.71      5.87 o 
  -8   7   1       13.07       17.58      1.95 o 
  -7   7   1      186.77      210.73      6.45 o 
  -6   7   1      377.99      406.40     10.54 o 
  -5   7   1      270.32      291.14     13.92 o 
  -4   7   1       98.73      101.11      2.99 o 
  -3   7   1      261.70      249.50      5.64 o 
  -2   7   1        8.33       12.64      1.13 o 
  -1   7   1      698.24      715.02     13.97 o 
   0   7   1       20.98       26.64      1.40 o 
   1   7   1      676.42      652.17     12.82 o 
   2   7   1       12.36       15.67      1.19 o 
   3   7   1      552.96      559.45     10.34 o 
   4   7   1        6.04       10.16      1.68 o 
   5   7   1      124.59      128.80      4.40 o 
   6   7   1      116.09      110.35      4.08 o 
   7   7   1       23.79       24.31      2.70 o 
   8   7   1      207.21      210.56      8.46 o 
  -7   8   1       36.53       39.93      4.27 o 
  -6   8   1      125.53      145.30      8.27 o 
  -5   8   1       74.22       71.17      3.09 o 
  -4   8   1       12.76       15.13      1.38 o 
  -3   8   1        6.93        8.18      1.09 o 
  -2   8   1        9.94        8.46      1.08 o 
  -1   8   1        8.30       10.96      1.39 o 
   0   8   1      121.30      114.32      3.24 o 
   1   8   1        4.70        3.05      1.01 o 
   2   8   1      174.15      168.84      5.06 o 
   3   8   1        4.47        4.53      1.14 o 
   4   8   1      211.53      226.01     10.33 o 
   5   8   1       34.18       39.08      2.89 o 
   6   8   1        1.33       -1.24      1.60 o 
   7   8   1        3.45        1.33      2.13 o 
  -5   9   1        0.12       -1.96      1.96 o 
  -4   9   1       43.23       43.74      3.14 o 
  -3   9   1       99.20      102.17      4.78 o 
  -2   9   1       63.05       58.86      5.16 o 
  -1   9   1       16.48       17.56      1.90 o 
   0   9   1       55.43       56.61      2.97 o 
   1   9   1       52.61       60.39      2.81 o 
   2   9   1       77.89       75.84      3.19 o 
   3   9   1       65.74       65.41      2.99 o 
   4   9   1      291.41      303.03      8.25 o 
   5   9   1      267.95      285.96      9.77 o 
  -3  10   1      143.19      141.25      6.13 o 
  -2  10   1       51.78       54.57      6.09 o 
  -1  10   1       41.80       47.57      9.51 o 
   0  10   1        0.34        0.09      1.39 o 
   1  10   1        3.70        2.83      1.57 o 
   2  10   1        1.34        1.82      1.60 o 
   3  10   1        7.31        8.59      3.96 o 
 -10   0   2      139.67      130.75      5.94 o 
  -9   0   2      173.55      182.66      7.20 o 
  -8   0   2       58.33       56.57      3.29 o 
  -7   0   2      399.32      376.91     25.30 o 
  -6   0   2      310.87      309.83     10.72 o 
  -5   0   2      377.04      347.64     10.70 o 
  -4   0   2     1155.51     1179.75     47.66 o 
  -3   0   2     3127.37     3156.61     86.73 o 
  -2   0   2     6055.03     5829.71    165.21 o 
  -1   0   2     1563.69     1405.83     83.90 o 
   0   0   2      687.15      756.13     16.64 o 
   1   0   2     1992.96     1794.17     42.01 o 
   2   0   2     1771.00     1783.98     63.00 o 
   3   0   2     2392.58     2383.37     52.45 o 
   4   0   2      165.39      199.11      6.02 o 
   5   0   2      182.91      146.41      5.52 o 
   6   0   2      375.48      374.46     11.57 o 
   7   0   2       47.07       44.40      2.67 o 
   8   0   2       10.41       11.20      1.71 o 
   9   0   2      333.75      343.60     11.57 o 
  10   0   2       10.53       11.39      3.51 o 
 -10   1   2       45.76       45.72      2.64 o 
  -9   1   2        0.79        1.61      0.89 o 
  -8   1   2      114.98      101.24      3.26 o 
  -7   1   2       19.55       20.45      1.37 o 
  -6   1   2       64.89       65.29      2.39 o 
  -5   1   2        0.51        0.90      0.53 o 
  -4   1   2       82.86       92.22      2.45 o 
  -3   1   2       20.02       25.40      1.02 o 
  -2   1   2     1859.45     1988.30     30.94 o 
  -1   1   2       54.35       59.16      1.20 o 
   0   1   2     2719.84     2682.34     53.06 o 
   1   1   2        1.81        2.99      0.27 o 
   2   1   2      750.41      775.25     12.21 o 
   3   1   2     2142.47     2234.26     34.76 o 
   4   1   2       33.14       45.61      1.14 o 
   5   1   2       45.91       35.84      1.26 o 
   6   1   2      278.77      287.14      6.50 o 
   7   1   2       60.79       65.39      2.32 o 
   8   1   2      255.98      234.11      5.85 o 
   9   1   2        2.45        0.92      0.87 o 
  10   1   2        4.20        3.22      1.08 o 
 -10   2   2       87.96       90.86      4.85 o 
  -9   2   2      262.69      253.73      6.52 o 
  -8   2   2       79.70       86.18      2.94 o 
  -7   2   2      310.35      301.02      7.04 o 
  -6   2   2       47.20       48.96      1.88 o 
  -5   2   2      527.10      509.66     10.71 o 
  -4   2   2       33.80       27.67      0.84 o 
  -3   2   2      236.03      220.74      4.53 o 
  -2   2   2      712.46      700.34     11.60 o 
  -1   2   2     4687.63     4850.22     75.06 o 
   0   2   2     3744.96     3991.50     66.27 o 
   1   2   2     7282.62     6929.99    115.16 o 
   2   2   2      173.07      164.08      4.38 o 
   3   2   2      306.30      279.80      4.72 o 
   4   2   2      146.24      152.02      2.89 o 
   5   2   2      521.44      495.02      8.20 o 
   6   2   2      532.49      548.90     11.62 o 
   7   2   2      608.85      628.01     13.30 o 
   8   2   2        1.78        1.57      0.81 o 
   9   2   2      179.20      178.30      4.99 o 
  10   2   2        3.90        2.03      1.01 o 
 -10   3   2        7.60        6.90      1.39 o 
  -9   3   2        0.11       -0.35      0.81 o 
  -8   3   2        2.36        1.91      0.88 o 
  -7   3   2       25.41       27.04      1.60 o 
  -6   3   2        0.71        1.18      0.65 o 
  -5   3   2      128.90      125.16      2.87 o 
  -4   3   2       19.92       29.40      0.96 o 
  -3   3   2      876.04      978.59     15.60 o 
  -2   3   2      170.03      175.29      3.14 o 
  -1   3   2     2895.57     3025.00     50.68 o 
   0   3   2       64.88       61.60      1.31 o 
   1   3   2        3.47       11.17      1.13 o 
   2   3   2       56.60       55.52      1.17 o 
   3   3   2      450.03      478.29      7.88 o 
   4   3   2      481.16      526.51      8.69 o 
   5   3   2        0.81        0.17      0.41 o 
   6   3   2        2.48        1.61      0.68 o 
   7   3   2      109.65      103.56      3.17 o 
   8   3   2        2.60        3.22      0.95 o 
   9   3   2      140.21      146.32      4.92 o 
  10   3   2       35.95       30.51      2.29 o 
 -10   4   2       21.87       21.16      2.77 o 
  -9   4   2      272.68      267.66      7.52 o 
  -8   4   2      112.79      108.99      3.54 o 
  -7   4   2      325.82      301.06      7.13 o 
  -6   4   2      291.18      277.29      6.51 o 
  -5   4   2      374.17      382.44      7.36 o 
  -4   4   2      515.06      516.02      8.60 o 
  -3   4   2      785.30      864.01     13.93 o 
  -2   4   2        6.58        3.63      0.45 o 
  -1   4   2     2276.77     2245.35     35.15 o 
   0   4   2      320.99      296.48      5.05 o 
   1   4   2     1508.68     1412.15     23.90 o 
   2   4   2      455.03      490.31      8.13 o 
   3   4   2     2438.54     2460.20     38.54 o 
   4   4   2       34.68       35.78      1.14 o 
   5   4   2     2113.29     2108.37     33.18 o 
   6   4   2       11.01       14.80      1.19 o 
   7   4   2      448.91      412.46     10.42 o 
   8   4   2       81.25       84.88      3.38 o 
   9   4   2      302.50      309.60     10.94 o 
  10   4   2       51.41       58.33      4.80 o 
  -9   5   2       15.07       13.97      1.78 o 
  -8   5   2        0.33        1.06      1.03 o 
  -7   5   2       22.31       20.81      1.54 o 
  -6   5   2        0.79        0.58      0.72 o 
  -5   5   2      147.45      155.17      3.57 o 
  -4   5   2       22.82       23.34      1.02 o 
  -3   5   2       71.85       82.28      2.14 o 
  -2   5   2      171.41      189.43      3.58 o 
  -1   5   2       10.04       13.89      0.72 o 
   0   5   2      791.52      819.34     13.31 o 
   1   5   2      567.82      604.50     10.68 o 
   2   5   2       73.48       75.95      1.96 o 
   3   5   2       12.56        8.17      0.73 o 
   4   5   2      418.04      436.48     11.77 o 
   5   5   2      218.06      214.27      4.48 o 
   6   5   2       34.30       29.26      1.55 o 
   7   5   2       12.12       11.91      1.44 o 
   8   5   2       10.75       11.78      1.97 o 
   9   5   2        2.90        2.16      1.73 o 
  -9   6   2       90.74       91.77      3.95 o 
  -8   6   2       90.29       86.20      4.08 o 
  -7   6   2      129.05      133.66      5.76 o 
  -6   6   2       97.76       86.21      3.33 o 
  -5   6   2       78.52       83.14      2.67 o 
  -4   6   2      125.10      121.34      2.92 o 
  -3   6   2      527.63      505.37      8.65 o 
  -2   6   2      701.52      669.14     11.97 o 
  -1   6   2      632.19      632.23     11.31 o 
   0   6   2        7.06        7.38      0.73 o 
   1   6   2     1604.29     1675.08     28.43 o 
   2   6   2       52.53       57.58      1.76 o 
   3   6   2     1862.40     1813.08     30.94 o 
   4   6   2      111.02      108.78      2.74 o 
   5   6   2      526.33      534.41     13.43 o 
   6   6   2        2.43        4.35      1.09 o 
   7   6   2      516.67      527.70     16.94 o 
   8   6   2        0.65        0.28      1.41 o 
  -8   7   2       14.30        8.91      4.98 o 
  -7   7   2        2.58        3.24      1.32 o 
  -6   7   2        0.10        2.00      1.26 o 
  -5   7   2        0.19        1.72      1.10 o 
  -4   7   2       12.00       10.50      1.12 o 
  -3   7   2       37.45       31.34      1.59 o 
  -2   7   2      304.16      289.74      6.34 o 
  -1   7   2       86.10       99.12      2.83 o 
   0   7   2      262.32      286.77      6.23 o 
   1   7   2       82.78       81.38      2.65 o 
   2   7   2     1016.98      986.96     19.72 o 
   3   7   2       13.02       10.32      1.15 o 
   4   7   2      240.96      237.60      5.78 o 
   5   7   2        3.31        6.62      1.24 o 
   6   7   2      100.60      113.87      5.94 o 
   7   7   2        0.11       -0.39      1.30 o 
   8   7   2       25.53       20.99      4.09 o 
  -7   8   2        0.43        0.11      1.32 o 
  -6   8   2      127.57      143.74      5.78 o 
  -5   8   2       90.29       88.66      5.30 o 
  -4   8   2      145.05      147.13      3.99 o 
  -3   8   2       94.51       91.25      3.79 o 
  -2   8   2       63.85       65.74      2.75 o 
  -1   8   2      423.92      396.23      9.87 o 
   0   8   2      222.74      214.94      6.03 o 
   1   8   2      536.61      497.31     11.99 o 
   2   8   2      105.30      100.63      4.43 o 
   3   8   2      298.33      301.29      7.97 o 
   4   8   2        1.02        0.17      0.96 o 
   5   8   2      210.64      206.87      7.51 o 
   6   8   2        1.01       -1.26      1.26 o 
   7   8   2       21.80       28.37      2.87 o 
  -5   9   2       19.74       16.63      3.20 o 
  -4   9   2       13.07       10.40      1.54 o 
  -3   9   2       13.42       15.87      1.68 o 
  -2   9   2        4.26        3.94      1.77 o 
  -1   9   2        5.73        4.67      1.17 o 
   0   9   2       26.07       23.25      1.87 o 
   1   9   2        0.60        1.64      1.04 o 
   2   9   2       97.52       99.88      3.81 o 
   3   9   2       28.37       26.80      2.06 o 
   4   9   2      143.77      146.09      4.89 o 
   5   9   2        0.29       -1.16      1.16 o 
  -3  10   2       28.01       31.49      6.45 o 
  -2  10   2      163.23      161.60     12.54 o 
  -1  10   2      110.69      115.46      5.41 o 
   0  10   2      100.11       98.80      4.06 o 
   1  10   2       23.46       24.60      2.11 o 
   2  10   2       30.13       31.35      2.27 o 
   3  10   2       12.95       12.48      2.13 o 
 -10   1   3      233.54      240.66      6.48 o 
  -9   1   3       43.11       41.91      3.52 o 
  -8   1   3      670.77      656.93     14.14 o 
  -7   1   3      108.79      109.25      3.27 o 
  -6   1   3      734.81      707.51     14.73 o 
  -5   1   3        2.31        5.54      0.74 o 
  -4   1   3     1385.24     1340.54     23.26 o 
  -3   1   3       85.91       79.87      1.58 o 
  -2   1   3     3212.12     3142.10     48.72 o 
  -1   1   3       22.94       25.84      0.83 o 
   0   1   3     4120.86     4251.85     72.79 o 
   1   1   3        9.69        8.41      0.65 o 
   2   1   3     3888.97     3873.01     74.91 o 
   3   1   3      189.99      206.52      4.50 o 
   4   1   3     3171.51     3229.19     50.25 o 
   5   1   3       30.61       39.28      1.14 o 
   6   1   3     2190.54     2201.89     43.53 o 
   7   1   3        8.44        8.33      1.02 o 
   8   1   3      588.64      575.44     12.45 o 
   9   1   3       74.30       76.85      2.91 o 
  10   1   3      257.00      260.94      6.77 o 
 -10   2   3       16.03       14.56      2.52 o 
  -9   2   3      127.15      119.44      3.85 o 
  -8   2   3      198.41      182.00      5.30 o 
  -7   2   3      204.34      177.31      5.24 o 
  -6   2   3      101.87       93.74      2.81 o 
  -5   2   3        3.57        2.93      0.56 o 
  -4   2   3      153.59      192.63      3.45 o 
  -3   2   3      315.96      323.91      5.43 o 
  -2   2   3       44.42       47.30      1.10 o 
  -1   2   3      130.34      140.58      2.56 o 
   0   2   3      985.46     1022.16     16.02 o 
   1   2   3      185.70      221.39      4.89 o 
   2   2   3      113.29      121.65      2.58 o 
   3   2   3      183.65      191.89      3.40 o 
   4   2   3        0.02       -0.32      0.34 o 
   5   2   3      464.17      491.15      8.48 o 
   6   2   3      218.40      196.92      5.47 o 
   7   2   3      101.61      105.83      3.16 o 
   8   2   3      273.71      259.76      6.39 o 
   9   2   3        1.35        1.53      0.94 o 
  10   2   3        8.82       10.76      1.41 o 
 -10   3   3      336.33      334.87      8.39 o 
  -9   3   3       37.54       40.83      2.22 o 
  -8   3   3       96.57       97.40      3.27 o 
  -7   3   3       16.84       18.49      1.37 o 
  -6   3   3      807.96      825.58     17.07 o 
  -5   3   3      144.40      151.68      3.85 o 
  -4   3   3      987.91      940.52     15.07 o 
  -3   3   3       12.78       15.91      0.70 o 
  -2   3   3      109.80       80.39      1.68 o 
  -1   3   3     1091.83     1194.25     18.81 o 
   0   3   3      322.95      335.98      6.03 o 
   1   3   3        4.64        3.37      0.68 o 
   2   3   3     1277.03     1296.55     24.17 o 
   3   3   3       33.73       28.11      0.90 o 
   4   3   3      967.61      942.84     20.29 o 
   5   3   3        8.03        9.44      0.74 o 
   6   3   3      317.29      322.59      6.40 o 
   7   3   3      309.87      289.09      6.79 o 
   8   3   3      973.74      991.87     23.14 o 
   9   3   3       25.11       28.19      2.12 o 
  10   3   3      178.47      199.63     12.81 o 
 -10   4   3       80.71       81.59      3.83 o 
  -9   4   3       17.39       17.99      1.66 o 
  -8   4   3        5.05        4.45      1.03 o 
  -7   4   3        1.17        1.07      0.79 o 
  -6   4   3       20.34       20.45      1.46 o 
  -5   4   3      546.48      577.43     10.71 o 
  -4   4   3       41.46       41.78      1.35 o 
  -3   4   3      280.47      288.84      5.05 o 
  -2   4   3     1188.13     1275.39     20.14 o 
  -1   4   3      242.00      256.69      4.47 o 
   0   4   3       59.23       69.18      1.67 o 
   1   4   3       26.32       22.65      0.89 o 
   2   4   3       16.24       13.54      1.18 o 
   3   4   3      194.49      193.66      3.88 o 
   4   4   3      129.96      132.06      4.18 o 
   5   4   3       62.81       72.39      3.61 o 
   6   4   3       21.57       23.61      1.37 o 
   7   4   3        0.01        0.32      0.80 o 
   8   4   3        8.52        7.53      1.33 o 
   9   4   3       87.14       91.45     11.12 o 
  -9   5   3        1.89        1.56      1.17 o 
  -8   5   3      388.43      389.17      9.18 o 
  -7   5   3        1.55        3.23      0.91 o 
  -6   5   3      695.26      711.48     15.07 o 
  -5   5   3      285.05      262.62      5.44 o 
  -4   5   3      590.55      548.32     10.24 o 
  -3   5   3       45.96       50.91      1.42 o 
  -2   5   3      907.82      897.00     15.04 o 
  -1   5   3       59.04       55.57      1.41 o 
   0   5   3      557.23      526.84      9.41 o 
   1   5   3       67.71       62.42      1.78 o 
   2   5   3       25.81       18.48      0.94 o 
   3   5   3        4.30        2.04      0.55 o 
   4   5   3        1.09        0.77      0.55 o 
   5   5   3       65.12       67.70      1.99 o 
   6   5   3      227.85      241.07      6.79 o 
   7   5   3       70.10       68.88      3.28 o 
   8   5   3       51.15       49.79      3.49 o 
   9   5   3      251.51      266.95     15.74 o 
  -8   6   3       79.23       82.30      4.26 o 
  -7   6   3      189.79      194.64      5.94 o 
  -6   6   3        2.42        2.79      0.99 o 
  -5   6   3       39.87       41.94      1.84 o 
  -4   6   3       53.36       45.83      1.62 o 
  -3   6   3       42.56       44.80      1.59 o 
  -2   6   3        3.42        4.62      0.67 o 
  -1   6   3        5.71        8.26      0.75 o 
   0   6   3      315.55      346.41      6.75 o 
   1   6   3       18.16       19.63      1.27 o 
   2   6   3      260.49      233.26      5.45 o 
   3   6   3      109.34       96.88      2.88 o 
   4   6   3        6.54        4.51      0.91 o 
   5   6   3        1.90        2.13      0.82 o 
   6   6   3        0.79        0.63      1.09 o 
   7   6   3       28.75       30.16      2.33 o 
   8   6   3        0.18        1.29      2.00 o 
  -8   7   3      329.10      352.11     12.58 o 
  -7   7   3       46.69       48.06      3.17 o 
  -6   7   3      187.34      194.29      6.98 o 
  -5   7   3       68.16       68.46      2.82 o 
  -4   7   3      819.05      874.80     15.19 o 
  -3   7   3       55.82       47.56      2.30 o 
  -2   7   3      523.24      546.86     13.61 o 
  -1   7   3      110.81       97.53      3.35 o 
   0   7   3       33.00       35.33      2.10 o 
   1   7   3        6.25        8.39      1.61 o 
   2   7   3      108.62      111.27      3.29 o 
   3   7   3       55.93       55.05      2.28 o 
   4   7   3      237.23      229.33      5.67 o 
   5   7   3       59.89       53.93      2.70 o 
   6   7   3      235.15      250.30      7.32 o 
   7   7   3        0.42        1.46      2.45 o 
   8   7   3      121.36      140.14     10.05 o 
  -7   8   3        2.52        5.42      2.40 o 
  -6   8   3        6.99        6.05      2.31 o 
  -5   8   3       31.55       34.98      4.18 o 
  -4   8   3       40.72       36.03      2.71 o 
  -3   8   3      451.65      451.15     11.07 o 
  -2   8   3       35.55       26.63      1.86 o 
  -1   8   3        0.93        0.82      0.95 o 
   0   8   3        4.48        3.84      1.24 o 
   1   8   3       41.24       38.40      4.59 o 
   2   8   3       46.82       49.98      3.10 o 
   3   8   3       23.33       24.16      1.88 o 
   4   8   3       22.76       25.94      2.35 o 
   5   8   3        0.14        0.24      1.42 o 
   6   8   3        8.50        8.52      1.58 o 
   7   8   3        0.07       -1.16      2.05 o 
  -5   9   3        7.46        9.19      1.88 o 
  -4   9   3      263.15      283.52      9.59 o 
  -3   9   3        0.54        0.15      0.99 o 
  -2   9   3      218.29      229.85      6.60 o 
  -1   9   3       18.25       16.87      1.77 o 
   0   9   3      616.32      638.67     15.29 o 
   1   9   3       34.48       36.11      2.64 o 
   2   9   3      232.39      234.74      6.77 o 
   3   9   3        0.01       -0.95      0.95 o 
   4   9   3      102.14      110.91      4.12 o 
   5   9   3       64.08       70.85      4.71 o 
  -3  10   3        2.35        0.31      1.57 o 
  -2  10   3        7.66        6.50      1.42 o 
  -1  10   3       68.81       81.11      3.57 o 
   0  10   3        4.57        4.80      1.34 o 
   1  10   3       62.71       57.48      3.34 o 
   2  10   3        6.59        5.07      1.30 o 
   3  10   3       24.95       26.57      2.69 o 
 -10   0   4      196.42      186.22      7.65 o 
  -9   0   4      155.36      142.01      6.04 o 
  -8   0   4      268.46      239.32      8.59 o 
  -7   0   4      229.03      223.68      7.84 o 
  -6   0   4       74.41       85.63      3.74 o 
  -5   0   4      710.19      727.59     21.10 o 
  -4   0   4      160.34      145.65      7.78 o 
  -3   0   4     1248.97     1326.24     47.71 o 
  -2   0   4      864.76      826.98     21.05 o 
  -1   0   4     3479.50     3513.11     87.99 o 
   0   0   4     8487.49     7768.55    210.00 o 
   1   0   4     8821.03     8172.14    305.55 o 
   2   0   4     2822.74     2808.34     61.48 o 
   3   0   4       45.38       71.15      3.06 o 
   4   0   4     3687.90     3814.08    105.50 o 
   5   0   4      385.18      358.89      8.68 o 
   6   0   4     1645.72     1749.11     52.78 o 
   7   0   4      194.68      216.52      9.43 o 
   8   0   4      818.55      807.42     24.03 o 
   9   0   4        9.58        8.71      3.02 o 
  10   0   4       50.21       59.19      3.78 o 
 -10   1   4        2.34        2.91      1.57 o 
  -9   1   4      361.51      339.94      8.24 o 
  -8   1   4        0.00       -0.25      0.74 o 
  -7   1   4       59.76       58.98      2.25 o 
  -6   1   4       12.11       14.03      1.12 o 
  -5   1   4       38.95       43.03      1.67 o 
  -4   1   4      189.94      186.94      3.53 o 
  -3   1   4       40.27       51.51      1.31 o 
  -2   1   4       98.68      107.09      1.99 o 
  -1   1   4        0.36        0.96      0.34 o 
   0   1   4      346.31      354.12      5.74 o 
   1   1   4      221.68      239.31      4.79 o 
   2   1   4      890.81      994.43     15.73 o 
   3   1   4      107.19      131.91      2.45 o 
   4   1   4      867.73      975.39     14.66 o 
   5   1   4      137.78      131.14      2.62 o 
   6   1   4      133.93      137.20      3.61 o 
   7   1   4      297.08      289.00      6.73 o 
   8   1   4        0.84        0.59      0.81 o 
   9   1   4      143.18      147.39      4.35 o 
  10   1   4        3.13        3.63      1.08 o 
 -10   2   4       43.35       44.50      3.53 o 
  -9   2   4      187.87      185.09      5.17 o 
  -8   2   4       60.98       56.36      2.39 o 
  -7   2   4      635.37      593.08     12.77 o 
  -6   2   4      202.64      183.04      4.61 o 
  -5   2   4      891.34      878.99     17.90 o 
  -4   2   4       86.50       94.53      1.95 o 
  -3   2   4     2289.97     2344.76     36.50 o 
  -2   2   4       32.80       24.04      0.80 o 
  -1   2   4     3584.24     3813.59     59.25 o 
   0   2   4       42.58       39.04      1.96 o 
   1   2   4      901.99      893.52     15.70 o 
   2   2   4     2528.40     2533.31     43.78 o 
   3   2   4     1510.57     1532.86     25.87 o 
   4   2   4     2116.45     2145.07     33.62 o 
   5   2   4        2.57        3.15      0.51 o 
   6   2   4      966.45      963.98     17.30 o 
   7   2   4       24.84       28.82      2.61 o 
   8   2   4      215.37      229.41      5.79 o 
   9   2   4      131.51      137.71      4.17 o 
  10   2   4      266.97      273.22      7.96 o 
 -10   3   4        5.82        4.63      1.24 o 
  -9   3   4       36.17       34.04      2.02 o 
  -8   3   4        6.64        5.00      1.10 o 
  -7   3   4      120.28      120.98      3.62 o 
  -6   3   4        3.36        2.32      0.77 o 
  -5   3   4      162.14      169.02      3.67 o 
  -4   3   4       37.48       47.60      1.28 o 
  -3   3   4       64.56       64.17      1.52 o 
  -2   3   4      300.76      322.94      7.07 o 
  -1   3   4       58.76       53.00      1.14 o 
   0   3   4       34.15       41.48      1.41 o 
   1   3   4        1.54        3.17      0.38 o 
   2   3   4       42.77       50.03      1.28 o 
   3   3   4      239.48      249.82      4.38 o 
   4   3   4       23.89       27.15      1.05 o 
   5   3   4      262.86      274.85      4.93 o 
   6   3   4       17.46       18.01      1.25 o 
   7   3   4       22.98       22.91      1.50 o 
   8   3   4       44.10       48.20      2.47 o 
   9   3   4       46.95       49.09      3.42 o 
  10   3   4       45.93       43.31      5.42 o 
 -10   4   4        0.46       -2.13      2.13 o 
  -9   4   4      291.44      285.09      7.32 o 
  -8   4   4        7.31        6.44      1.89 o 
  -7   4   4       79.92       83.56      2.91 o 
  -6   4   4        1.15        0.76      0.94 o 
  -5   4   4      221.93      236.05      4.93 o 
  -4   4   4       27.54       20.69      0.90 o 
  -3   4   4      981.93      954.83     15.37 o 
  -2   4   4       98.70       83.00      1.83 o 
  -1   4   4     1860.25     1855.09     29.19 o 
   0   4   4      333.40      309.15      5.22 o 
   1   4   4      826.74      873.78     16.51 o 
   2   4   4     1154.73     1158.80     19.88 o 
   3   4   4     1073.73     1067.84     20.66 o 
   4   4   4       77.85       72.31      2.71 o 
   5   4   4      709.61      724.78     15.47 o 
   6   4   4       74.41       76.64      2.93 o 
   7   4   4      116.76      122.41      9.25 o 
   8   4   4      139.31      137.51      6.00 o 
   9   4   4        0.79       -0.48      2.13 o 
  -9   5   4       32.38       33.19      2.33 o 
  -8   5   4        0.49        1.75      0.97 o 
  -7   5   4       58.75       64.20      2.56 o 
  -6   5   4        4.65        2.56      0.88 o 
  -5   5   4        0.80        1.29      0.73 o 
  -4   5   4        4.79        6.11      0.66 o 
  -3   5   4        0.96        0.67      0.45 o 
  -2   5   4      161.48      155.06      3.06 o 
  -1   5   4      155.53      168.86      3.51 o 
   0   5   4       10.85       11.65      0.75 o 
   1   5   4       14.58       14.92      0.85 o 
   2   5   4        0.23       -0.44      0.55 o 
   3   5   4        1.32        1.59      0.67 o 
   4   5   4      155.95      154.98      5.94 o 
   5   5   4       78.20       75.40      2.49 o 
   6   5   4       20.10       25.89      2.10 o 
   7   5   4      103.51      118.22      5.45 o 
   8   5   4        1.03        2.16      2.58 o 
   9   5   4       38.04       45.09      3.57 o 
  -8   6   4        1.70        1.76      1.11 o 
  -7   6   4      208.02      235.61      6.88 o 
  -6   6   4       26.35       26.75      1.85 o 
  -5   6   4      148.76      145.70      3.93 o 
  -4   6   4       71.20       84.49      2.33 o 
  -3   6   4       71.25       78.55      2.00 o 
  -2   6   4      150.02      158.10      3.50 o 
  -1   6   4      261.85      254.91      5.86 o 
   0   6   4      241.29      243.14      5.64 o 
   1   6   4     1661.88     1656.74     32.15 o 
   2   6   4        1.51        0.65      0.68 o 
   3   6   4      378.38      382.34      8.35 o 
   4   6   4      417.41      421.69     10.40 o 
   5   6   4      256.60      245.69      5.94 o 
   6   6   4       58.67       64.78      2.97 o 
   7   6   4      184.40      184.89      7.55 o 
   8   6   4        0.76        1.39      1.41 o 
  -8   7   4       38.74       40.67      3.11 o 
  -7   7   4       10.53       10.73      3.02 o 
  -6   7   4       27.55       35.84      3.91 o 
  -5   7   4        6.10        5.18      1.48 o 
  -4   7   4       10.88       13.07      1.47 o 
  -3   7   4       13.68       11.36      1.61 o 
  -2   7   4        2.44       -0.18      0.72 o 
  -1   7   4        0.81        0.91      0.74 o 
   0   7   4      221.48      227.09      5.50 o 
   1   7   4       53.81       53.73      2.12 o 
   2   7   4      170.72      175.06      4.56 o 
   3   7   4        1.81        1.63      0.87 o 
   4   7   4        0.82        3.56      0.95 o 
   5   7   4       33.88       31.42      2.25 o 
   6   7   4       42.05       40.79      2.50 o 
   7   7   4       24.98       29.69      2.94 o 
  -6   8   4      138.63      148.41      8.71 o 
  -5   8   4       46.64       48.30      3.23 o 
  -4   8   4       40.83       46.60      3.08 o 
  -3   8   4      170.08      162.08     10.00 o 
  -2   8   4       75.90       83.03      4.65 o 
  -1   8   4      196.38      190.78      5.61 o 
   0   8   4       33.45       30.59      1.99 o 
   1   8   4       11.01       13.11      1.48 o 
   2   8   4      159.46      158.39      5.84 o 
   3   8   4      211.12      211.37      5.87 o 
   4   8   4       64.28       69.48      2.77 o 
   5   8   4      105.83      104.16      4.09 o 
   6   8   4      253.34      255.00      7.70 o 
  -5   9   4        8.04        6.84      1.79 o 
  -4   9   4        2.34        1.40      1.41 o 
  -3   9   4       14.68       12.24      1.58 o 
  -2   9   4       49.98       48.99      2.63 o 
  -1   9   4      145.90      157.47      5.80 o 
   0   9   4       65.17       69.19      3.14 o 
   1   9   4      103.14       99.64      3.79 o 
   2   9   4      108.30      109.12      4.07 o 
   3   9   4       21.33       19.87      1.95 o 
   4   9   4      132.35      132.40      4.69 o 
   5   9   4       15.31       10.22      2.01 o 
  -2  10   4       29.78       31.82      2.34 o 
  -1  10   4       22.04       19.95      2.90 o 
   0  10   4       27.01       22.52      2.55 o 
   1  10   4       56.60       59.30      3.09 o 
   2  10   4      184.45      189.82      7.35 o 
 -10   1   5      256.96      262.56      6.98 o 
  -9   1   5       30.07       32.25      1.95 o 
  -8   1   5      169.65      166.84      4.66 o 
  -7   1   5      245.05      260.34      7.50 o 
  -6   1   5      214.68      226.11      6.12 o 
  -5   1   5      984.93      959.82     19.42 o 
  -4   1   5      401.34      396.00      7.60 o 
  -3   1   5     1797.81     1838.36     28.78 o 
  -2   1   5      395.99      456.42      7.96 o 
  -1   1   5     3270.87     3274.92     70.00 o 
   0   1   5      412.01      472.40      7.60 o 
   1   1   5      604.87      568.71     10.90 o 
   2   1   5       57.39       56.28      1.25 o 
   3   1   5       91.90       66.66      1.50 o 
   4   1   5       64.92       56.21      1.40 o 
   5   1   5       47.60       47.13      1.74 o 
   6   1   5       31.90       32.25      1.32 o 
   7   1   5      137.10      132.58      3.71 o 
   8   1   5       49.29       49.25      2.79 o 
   9   1   5      265.06      265.61      7.94 o 
  10   1   5       14.19       12.36      1.54 o 
 -10   2   5       48.20       39.86      2.30 o 
  -9   2   5        8.23        7.05      1.18 o 
  -8   2   5      174.29      160.42      4.52 o 
  -7   2   5      259.13      265.82      6.45 o 
  -6   2   5       12.20       11.66      1.11 o 
  -5   2   5        0.89        1.55      0.63 o 
  -4   2   5       59.50       56.66      2.89 o 
  -3   2   5       50.75       42.93      1.14 o 
  -2   2   5       32.57       40.65      1.20 o 
  -1   2   5      369.51      388.32      7.15 o 
   0   2   5       22.09       17.95      0.77 o 
   1   2   5      845.65      909.33     17.33 o 
   2   2   5       31.54       32.54      1.36 o 
   3   2   5      216.87      239.17      5.63 o 
   4   2   5       44.88       55.20      1.60 o 
   5   2   5        7.47        7.00      0.64 o 
   6   2   5      176.75      176.58      3.89 o 
   7   2   5      131.28      118.29      5.29 o 
   8   2   5        0.23       -0.72      0.72 o 
   9   2   5        0.74        2.27      1.10 o 
  10   2   5       21.63       21.58      2.73 o 
 -10   3   5       34.69       41.30      2.39 o 
  -9   3   5      196.79      198.88      5.52 o 
  -8   3   5      405.82      407.76      9.44 o 
  -7   3   5      624.63      580.40     12.57 o 
  -6   3   5      296.45      289.18      6.78 o 
  -5   3   5      973.86      967.98     19.73 o 
  -4   3   5       37.68       41.73      1.23 o 
  -3   3   5     2701.29     2718.34     45.61 o 
  -2   3   5      826.00      900.80     18.59 o 
  -1   3   5     1948.12     2054.71     32.19 o 
   0   3   5      127.26      131.85      3.15 o 
   1   3   5     1772.40     1625.60     31.10 o 
   2   3   5        2.09        4.11      0.82 o 
   3   3   5      247.65      231.21      6.65 o 
   4   3   5       37.08       35.50      1.11 o 
   5   3   5      621.01      592.87      9.87 o 
   6   3   5      332.19      313.90      6.92 o 
   7   3   5      374.14      362.04     11.96 o 
   8   3   5       22.28       21.91      2.33 o 
   9   3   5      190.83      189.89      8.31 o 
  -9   4   5        0.71        0.21      0.92 o 
  -8   4   5        1.59        0.86      0.87 o 
  -7   4   5      125.71      125.17      3.95 o 
  -6   4   5       26.73       27.92      1.59 o 
  -5   4   5      151.04      158.34      3.59 o 
  -4   4   5       14.78       19.19      0.90 o 
  -3   4   5        0.10       -0.10      0.38 o 
  -2   4   5       90.93      104.61      2.18 o 
  -1   4   5      449.21      484.14      8.03 o 
   0   4   5       24.83       24.60      1.20 o 
   1   4   5       85.41       87.60      2.02 o 
   2   4   5       22.17       23.00      1.20 o 
   3   4   5        0.43        1.42      0.62 o 
   4   4   5        2.24        4.44      0.86 o 
   5   4   5       15.99       13.16      1.10 o 
   6   4   5      220.17      217.11     13.36 o 
   7   4   5       54.64       56.61      4.49 o 
   8   4   5        1.19        0.24      1.24 o 
   9   4   5       92.24       98.01      7.78 o 
  -9   5   5      378.30      405.51     10.32 o 
  -8   5   5      122.40      126.84      4.05 o 
  -7   5   5      309.13      314.49      7.63 o 
  -6   5   5      467.80      442.79      9.94 o 
  -5   5   5      506.01      518.28      9.87 o 
  -4   5   5     1121.48     1114.80     16.55 o 
  -3   5   5      625.87      613.78     12.34 o 
  -2   5   5        0.04        0.40      0.43 o 
  -1   5   5      525.40      542.23     11.16 o 
   0   5   5        1.07        1.20      0.59 o 
   1   5   5      336.05      339.28      9.78 o 
   2   5   5       33.97       26.30      1.38 o 
   3   5   5     1466.91     1500.85     31.83 o 
   4   5   5        5.23        6.80      0.94 o 
   5   5   5      885.51      824.95     16.69 o 
   6   5   5        0.17       -0.42      0.93 o 
   7   5   5      703.04      739.42     22.83 o 
   8   5   5      101.87      104.34      4.42 o 
  -8   6   5       29.73       28.67      2.54 o 
  -7   6   5       14.76       18.48      2.89 o 
  -6   6   5        4.55        3.61      1.13 o 
  -5   6   5       62.19       55.71      2.16 o 
  -4   6   5      232.09      231.31      5.54 o 
  -3   6   5       27.49       19.64      1.36 o 
  -2   6   5      430.34      447.53      9.53 o 
  -1   6   5        4.37        6.42      0.93 o 
   0   6   5       33.24       30.64      1.52 o 
   1   6   5      258.55      242.19      5.69 o 
   2   6   5       63.60       60.78      2.23 o 
   3   6   5      138.92      132.57      4.47 o 
   4   6   5      259.54      243.34      5.84 o 
   5   6   5        0.88        1.49      0.84 o 
   6   6   5       16.33       11.94      1.77 o 
   7   6   5        0.14       -1.26      1.26 o 
   8   6   5       31.74       37.15      2.83 o 
  -7   7   5      200.03      228.09     11.74 o 
  -6   7   5       46.82       47.04      4.45 o 
  -5   7   5      380.14      369.27     11.54 o 
  -4   7   5       57.66       49.01      2.39 o 
  -3   7   5       34.83       27.13      1.62 o 
  -2   7   5      212.45      206.37      5.17 o 
  -1   7   5      451.52      435.74      9.48 o 
   0   7   5      187.53      190.53      4.85 o 
   1   7   5      715.81      714.17     14.77 o 
   2   7   5        4.43        4.52      0.95 o 
   3   7   5      113.52      117.16      4.45 o 
   4   7   5       63.82       63.80      2.48 o 
   5   7   5      131.06      135.96      4.04 o 
   6   7   5       13.95       15.14      2.01 o 
   7   7   5      401.36      411.93     14.15 o 
  -6   8   5      311.61      339.07     15.92 o 
  -5   8   5       74.55       70.38      4.89 o 
  -4   8   5        0.73       -1.19      1.19 o 
  -3   8   5       27.70       25.07      3.10 o 
  -2   8   5        9.61       13.28      1.54 o 
  -1   8   5        5.27        3.53      1.04 o 
   0   8   5      172.78      169.36      5.15 o 
   1   8   5       38.04       43.33      2.07 o 
   2   8   5       57.76       57.74      2.44 o 
   3   8   5       44.06       41.84      2.11 o 
   4   8   5       10.30       10.88      1.35 o 
   5   8   5       22.67       23.90      2.15 o 
   6   8   5      134.56      141.10      5.13 o 
  -5   9   5        8.19       10.80      2.29 o 
  -4   9   5       17.69       16.31      2.26 o 
  -3   9   5      251.59      247.08      8.64 o 
  -2   9   5       30.37       37.59      2.79 o 
  -1   9   5       20.46       14.97      1.49 o 
   0   9   5        5.29        6.40      1.35 o 
   1   9   5       14.99       18.70      1.81 o 
   2   9   5       77.27       78.43      5.64 o 
   3   9   5      192.78      206.88      6.30 o 
   4   9   5        0.37       -0.15      1.03 o 
   5   9   5      254.96      255.83     13.07 o 
  -2  10   5       95.09       98.88      4.87 o 
  -1  10   5       21.20       22.12      2.52 o 
   0  10   5       16.19       19.02      2.04 o 
   1  10   5        7.91        8.15      3.91 o 
   2  10   5        0.02       -0.71      1.69 o 
 -10   0   6      520.23      486.64     16.10 o 
  -9   0   6      100.34       98.51      4.87 o 
  -8   0   6      799.16      730.17     22.08 o 
  -7   0   6        7.62        5.37      1.37 o 
  -6   0   6     1456.06     1366.81     38.75 o 
  -5   0   6       13.76       12.26      1.87 o 
  -4   0   6      404.57      367.74     11.24 o 
  -3   0   6      243.45      299.23      7.22 o 
  -2   0   6     1122.61     1019.14     37.98 o 
  -1   0   6     4548.70     4933.25    108.00 o 
   0   0   6      405.49      375.25     15.32 o 
   2   0   6     2167.30     2420.45     62.55 o 
   3   0   6       79.06       72.03      2.29 o 
   4   0   6     2120.44     2197.41     48.80 o 
   5   0   6        9.20        6.23      0.90 o 
   6   0   6      310.68      287.05      9.54 o 
   7   0   6      223.78      218.61      7.65 o 
   8   0   6      693.67      698.87     21.06 o 
   9   0   6       21.26       21.49      2.37 o 
  10   0   6      475.29      503.45     17.78 o 
 -10   1   6       72.63       69.85      3.00 o 
  -9   1   6        0.84        1.68      0.96 o 
  -8   1   6      230.00      215.50      5.66 o 
  -7   1   6       66.06       59.47      2.33 o 
  -6   1   6        5.64        8.27      1.01 o 
  -5   1   6        0.24        0.66      0.57 o 
  -4   1   6        2.82        1.59      0.40 o 
  -3   1   6       55.83       64.07      1.48 o 
  -2   1   6      475.95      497.63      8.71 o 
  -1   1   6      132.75      133.56      2.46 o 
   0   1   6       15.00       15.54      0.64 o 
   1   1   6        4.17        3.49      0.35 o 
   2   1   6      751.48      837.46     13.42 o 
   3   1   6      745.79      819.16     16.83 o 
   4   1   6       58.12       63.13      1.55 o 
   5   1   6        4.85        7.76      0.66 o 
   6   1   6        4.31        1.74      0.54 o 
   7   1   6        0.84        1.23      0.75 o 
   8   1   6       88.82       88.94      3.00 o 
   9   1   6       27.40       31.96      1.90 o 
  10   1   6       22.25       26.35      3.14 o 
 -10   2   6      611.26      585.23     13.34 o 
  -9   2   6       50.63       47.96      2.38 o 
  -8   2   6      422.33      407.78      9.82 o 
  -7   2   6        0.51       -0.23      0.72 o 
  -6   2   6      116.73      115.21      3.35 o 
  -5   2   6       32.56       34.62      1.57 o 
  -4   2   6      586.34      579.84      9.54 o 
  -3   2   6       17.78       14.46      0.71 o 
  -2   2   6      391.66      342.27      5.76 o 
  -1   2   6      224.43      241.80      4.18 o 
   0   2   6     1224.19     1278.43     22.51 o 
   1   2   6       15.72       23.58      1.00 o 
   2   2   6     2339.11     2232.64     38.73 o 
   3   2   6       39.77       35.56      1.21 o 
   4   2   6     1401.24     1336.65     21.22 o 
   5   2   6      132.67      134.19      3.92 o 
   6   2   6     1515.80     1526.18     26.86 o 
   7   2   6       66.45       63.86      2.99 o 
   8   2   6      307.65      315.94     10.87 o 
   9   2   6       89.13       84.83      4.55 o 
  10   2   6       38.66       44.03      3.52 o 
 -10   3   6        3.40        4.37      1.77 o 
  -9   3   6      110.03      102.31      3.60 o 
  -8   3   6        0.83        0.94      1.05 o 
  -7   3   6        3.13        3.98      0.96 o 
  -6   3   6      271.55      266.90      6.36 o 
  -5   3   6       79.95       80.30      2.55 o 
  -4   3   6      436.88      434.96      7.34 o 
  -3   3   6      446.13      438.56      7.35 o 
  -2   3   6      139.23      139.44      3.04 o 
  -1   3   6       53.79       57.26      1.57 o 
   0   3   6       10.44        7.49      0.58 o 
   1   3   6       22.74       26.16      1.21 o 
   2   3   6        6.67        7.51      0.62 o 
   3   3   6       10.09        7.16      0.90 o 
   4   3   6       27.10       21.68      1.38 o 
   5   3   6       40.41       47.03      1.82 o 
   6   3   6       10.54        9.13      1.23 o 
   7   3   6       25.73       26.60      2.41 o 
   8   3   6       18.45       17.65      1.89 o 
   9   3   6        1.04       -0.11      1.34 o 
  -9   4   6       10.27       12.17      1.53 o 
  -8   4   6      253.61      254.36      6.56 o 
  -7   4   6       44.77       47.71      2.19 o 
  -6   4   6      483.24      498.37     10.96 o 
  -5   4   6      309.90      301.08      6.95 o 
  -4   4   6      272.19      292.82      5.25 o 
  -3   4   6       30.78       41.41      1.27 o 
  -2   4   6      412.57      404.45      6.86 o 
  -1   4   6       55.13       55.58      1.84 o 
   0   4   6     1618.39     1487.43     28.66 o 
   1   4   6        0.05       -0.24      0.58 o 
   2   4   6      859.24      852.43     16.85 o 
   3   4   6      128.37      133.76      4.45 o 
   4   4   6      370.60      394.79     17.62 o 
   5   4   6      537.07      507.01     10.69 o 
   6   4   6      208.42      194.18      5.77 o 
   7   4   6      145.38      145.13      9.87 o 
   8   4   6       87.55       86.36      4.65 o 
   9   4   6      144.47      144.94      7.47 o 
  -9   5   6        0.02       -1.12      1.12 o 
  -8   5   6       28.60       27.88      1.91 o 
  -7   5   6       67.90       71.61      3.18 o 
  -6   5   6        5.80        6.09      1.02 o 
  -5   5   6       19.92       17.69      1.19 o 
  -4   5   6        0.05       -0.22      0.54 o 
  -3   5   6        1.52        0.76      0.73 o 
  -2   5   6        0.87       -0.18      0.59 o 
  -1   5   6       74.08       73.70      2.34 o 
   0   5   6       12.64       12.41      1.05 o 
   1   5   6      371.21      343.61      7.50 o 
   2   5   6        6.64        6.56      0.87 o 
   3   5   6        1.14        1.47      0.72 o 
   4   5   6      471.45      437.78      9.41 o 
   5   5   6       23.17       20.38      1.47 o 
   6   5   6       72.71       72.53      3.09 o 
   7   5   6        0.45        0.80      1.87 o 
   8   5   6        3.70        6.55      1.84 o 
  -8   6   6       35.61       23.83      3.91 o 
  -7   6   6       98.60      118.77      5.65 o 
  -6   6   6      115.87      132.02      5.84 o 
  -5   6   6       10.33        8.09      1.30 o 
  -4   6   6      503.83      507.74     10.80 o 
  -3   6   6       17.66        9.97      1.12 o 
  -2   6   6     1216.67     1177.91     28.69 o 
  -1   6   6        0.01        1.02      0.74 o 
   0   6   6      383.24      364.17      9.11 o 
   1   6   6      226.59      203.95      5.01 o 
   2   6   6      525.05      494.98     10.54 o 
   3   6   6       51.16       50.00      2.06 o 
   4   6   6      518.92      503.24     10.81 o 
   5   6   6       10.71       12.68      1.31 o 
   6   6   6       28.57       30.40      2.17 o 
   7   6   6      383.16      376.84     16.41 o 
   8   6   6       28.10       28.35      3.82 o 
  -7   7   6       20.93       23.92      3.65 o 
  -6   7   6       50.81       48.91      4.54 o 
  -5   7   6        2.23       -1.78      2.22 o 
  -4   7   6       19.19       10.47      1.51 o 
  -3   7   6       69.57       58.15      2.30 o 
  -2   7   6       28.40       26.90      1.60 o 
  -1   7   6      129.19      121.22      4.13 o 
   0   7   6       58.63       58.63      2.33 o 
   1   7   6       11.08       10.76      1.19 o 
   2   7   6      192.03      185.80      4.89 o 
   3   7   6      224.54      223.00      7.53 o 
   4   7   6        3.37        4.24      1.01 o 
   5   7   6        4.64        4.34      1.08 o 
   6   7   6       94.04       96.92      4.57 o 
   7   7   6        4.24        4.71      1.79 o 
  -6   8   6      171.93      207.55     11.29 o 
  -5   8   6        2.61        3.15      1.68 o 
  -4   8   6      283.34      296.05     10.09 o 
  -3   8   6        0.39        0.79      1.51 o 
  -2   8   6      206.01      208.02      6.06 o 
  -1   8   6       10.16        9.09      1.39 o 
   0   8   6      668.81      666.92     14.06 o 
   1   8   6        0.56       -0.56      0.82 o 
   2   8   6      597.24      570.95     12.66 o 
   3   8   6       75.42       68.85      2.73 o 
   4   8   6      210.34      208.40      5.57 o 
   5   8   6       60.11       61.04      2.67 o 
   6   8   6      103.12      100.78      9.07 o 
  -4   9   6       30.97       28.57      3.78 o 
  -3   9   6       51.84       64.91      4.76 o 
  -2   9   6        8.65       10.24      2.22 o 
  -1   9   6       18.93       19.47      1.90 o 
   0   9   6       44.18       47.33      2.61 o 
   1   9   6       97.70       94.75      3.76 o 
   2   9   6        5.83        3.70      1.33 o 
   3   9   6       25.03       18.03      1.92 o 
   4   9   6       23.07       24.05      2.06 o 
  -1  10   6        1.50        4.54      2.05 o 
   0  10   6      198.95      222.84     11.47 o 
 -10   1   7       83.36       80.72      3.29 o 
  -9   1   7       56.07       56.32      2.58 o 
  -8   1   7      155.20      143.12      4.25 o 
  -7   1   7      382.62      377.64      8.64 o 
  -6   1   7      246.13      234.30      7.89 o 
  -5   1   7      392.20      392.08      8.64 o 
  -4   1   7     1074.18     1092.60     17.43 o 
  -3   1   7     1543.35     1555.54     35.83 o 
  -2   1   7     1329.23     1378.59     21.68 o 
  -1   1   7     3328.72     3414.25     53.22 o 
   0   1   7     1394.88     1456.59     27.08 o 
   1   1   7      900.48      920.01     14.69 o 
   2   1   7     1159.86     1089.63     19.69 o 
   3   1   7      435.60      440.41      7.35 o 
   4   1   7      467.86      467.20      7.87 o 
   5   1   7      302.53      329.33      6.11 o 
   6   1   7      481.07      484.53      8.82 o 
   7   1   7      199.30      190.61      4.89 o 
   8   1   7      347.45      373.12     17.83 o 
   9   1   7        3.27        6.73      2.19 o 
  10   1   7      454.52      483.39     25.17 o 
 -10   2   7        3.00        7.83      2.49 o 
  -9   2   7      100.91       96.47      3.47 o 
  -8   2   7       61.32       60.76      2.55 o 
  -7   2   7       85.27       74.91      4.12 o 
  -6   2   7       47.62       45.45      1.98 o 
  -5   2   7      295.19      292.11      6.70 o 
  -4   2   7        6.82        7.43      0.60 o 
  -3   2   7      623.13      642.01     10.51 o 
  -2   2   7      412.38      415.15      6.92 o 
  -1   2   7        0.06        0.22      0.30 o 
   0   2   7       10.62       16.52      1.14 o 
   1   2   7      151.56      146.91      3.15 o 
   2   2   7       85.90       99.98      2.37 o 
   3   2   7       22.00       30.12      1.18 o 
   4   2   7       13.37       12.00      0.73 o 
   5   2   7       13.01       15.82      1.04 o 
   6   2   7       44.31       34.86      1.85 o 
   7   2   7        8.46        9.61      1.73 o 
   8   2   7        0.39        0.45      1.02 o 
   9   2   7       30.46       32.14      2.88 o 
  -9   3   7      224.37      215.73      5.97 o 
  -8   3   7        5.56        9.46      1.29 o 
  -7   3   7      166.68      170.28      4.68 o 
  -6   3   7       94.95       95.91      3.06 o 
  -5   3   7     1487.24     1448.87     28.96 o 
  -4   3   7        5.50        8.01      0.67 o 
  -3   3   7      727.39      695.02     12.71 o 
  -2   3   7      426.00      399.73      6.77 o 
  -1   3   7       22.49       14.76      0.64 o 
   0   3   7      447.43      424.81      7.97 o 
   1   3   7      263.23      231.32      5.18 o 
   2   3   7      156.29      157.12      3.83 o 
   3   3   7      212.06      191.15      4.52 o 
   4   3   7      543.14      505.70     11.33 o 
   5   3   7       98.89      104.02      3.32 o 
   6   3   7      231.45      248.49      6.92 o 
   7   3   7       31.31       43.04      3.06 o 
   8   3   7      298.55      297.28     10.60 o 
   9   3   7      395.49      382.11     20.72 o 
  -9   4   7        0.06        0.06      0.98 o 
  -8   4   7        5.54        3.61      1.08 o 
  -7   4   7      159.61      152.79      4.42 o 
  -6   4   7        7.77        9.05      1.13 o 
  -5   4   7      261.07      261.98      6.23 o 
  -4   4   7      342.29      361.23      7.08 o 
  -3   4   7      370.85      387.21      7.51 o 
  -2   4   7       13.62       14.19      1.05 o 
  -1   4   7      920.48      969.04     19.17 o 
   0   4   7        1.28        1.55      0.61 o 
   1   4   7       35.79       43.31      2.41 o 
   2   4   7       68.61       71.75      2.27 o 
   3   4   7        1.32        0.10      0.69 o 
   4   4   7       22.77       22.83      1.41 o 
   5   4   7       25.77       27.34      1.58 o 
   6   4   7      101.22      100.47      3.69 o 
   7   4   7       14.67       11.61      1.99 o 
   8   4   7       15.95       15.50      3.42 o 
   9   4   7        4.65        2.31      2.22 o 
  -8   5   7        3.33        4.34      1.38 o 
  -7   5   7      399.29      410.33     11.47 o 
  -6   5   7        0.12        2.55      1.26 o 
  -5   5   7       78.75       74.07      3.90 o 
  -4   5   7      201.91      212.22      7.12 o 
  -3   5   7       92.45       94.92      2.84 o 
  -2   5   7      155.29      151.60      5.63 o 
  -1   5   7      456.66      469.20      9.86 o 
   0   5   7      466.56      471.68      9.94 o 
   1   5   7      118.08      107.83      3.06 o 
   2   5   7      401.82      396.77     15.83 o 
   3   5   7       31.17       29.59      1.59 o 
   4   5   7        0.39        0.68      0.75 o 
   5   5   7      232.16      232.61      8.68 o 
   6   5   7       27.62       26.63      2.63 o 
   7   5   7      263.28      273.72     10.08 o 
   8   5   7       25.53       20.85      2.67 o 
  -8   6   7       93.75       86.61      7.65 o 
  -7   6   7        0.93        0.69      1.37 o 
  -6   6   7      162.08      180.69      9.43 o 
  -5   6   7        1.92        1.63      1.67 o 
  -4   6   7        2.20        4.34      1.15 o 
  -3   6   7       16.07       18.93      1.76 o 
  -2   6   7        0.19        1.18      0.78 o 
  -1   6   7        1.32        2.00      0.79 o 
   0   6   7       14.68       11.79      1.17 o 
   1   6   7      114.24      122.89      3.53 o 
   2   6   7      226.52      223.39      5.45 o 
   3   6   7       13.84       13.23      2.23 o 
   4   6   7       63.33       61.99      2.42 o 
   5   6   7       30.96       25.20      1.66 o 
   6   6   7       74.01       78.21      4.37 o 
   7   6   7       11.23        9.51      4.09 o 
  -7   7   7      303.13      293.89     14.49 o 
  -6   7   7        0.07       -1.16      1.51 o 
  -5   7   7      221.29      240.08      8.07 o 
  -4   7   7      130.16      139.02      4.77 o 
  -3   7   7      246.98      259.63      6.29 o 
  -2   7   7      341.39      350.12      8.00 o 
  -1   7   7        0.17       -0.63      0.78 o 
   0   7   7       67.61       71.75      3.94 o 
   1   7   7        0.14        0.32      0.78 o 
   2   7   7      128.81      124.00      3.71 o 
   3   7   7       69.22       71.33      2.68 o 
   4   7   7      469.10      445.32      9.99 o 
   5   7   7       27.87       26.57      1.82 o 
   6   7   7       93.03       92.38      3.93 o 
  -5   8   7       15.68       15.03      3.20 o 
  -4   8   7        2.41        1.63      1.47 o 
  -3   8   7      160.02      172.87      5.36 o 
  -2   8   7       13.60       17.67      1.74 o 
  -1   8   7       19.38       25.89      2.46 o 
   0   8   7       38.31       42.08      2.12 o 
   1   8   7        0.28       -0.06      0.86 o 
   2   8   7       14.35       14.66      1.47 o 
   3   8   7       27.98       26.48      1.81 o 
   4   8   7       10.99       13.44      1.53 o 
   5   8   7       21.52       21.81      1.82 o 
  -4   9   7      145.55      151.99      9.16 o 
  -3   9   7       67.73       59.12      2.99 o 
  -2   9   7      195.30      204.22      6.24 o 
  -1   9   7      133.76      138.27      4.77 o 
   0   9   7      487.70      485.16     12.26 o 
   1   9   7      105.63      113.62      4.25 o 
   2   9   7      133.94      142.38      5.14 o 
   3   9   7        4.04        5.48      1.41 o 
   4   9   7        0.37       -1.33      1.57 o 
 -10   0   8       77.75       75.14      5.87 o 
  -9   0   8      284.38      275.42     10.06 o 
  -8   0   8       34.27       28.48      2.59 o 
  -7   0   8        2.21        2.71      1.25 o 
  -6   0   8      123.34      121.03      9.74 o 
  -5   0   8       18.73       15.41      1.66 o 
  -4   0   8      164.54      153.14      5.16 o 
  -3   0   8      511.05      465.43     15.43 o 
  -2   0   8     1244.72     1343.76     57.67 o 
  -1   0   8      885.19      869.36     25.66 o 
   0   0   8      411.34      471.62     11.05 o 
   1   0   8     1712.74     1794.74     46.89 o 
   2   0   8      276.56      272.83      7.93 o 
   3   0   8     1617.13     1515.41     41.59 o 
   4   0   8      249.45      300.71      9.36 o 
   5   0   8     2216.08     2205.11     49.24 o 
   6   0   8        3.09        4.14      1.31 o 
   7   0   8      297.71      293.97     18.99 o 
   8   0   8        4.75        6.07      1.54 o 
   9   0   8        6.01        3.29      2.49 o 
 -10   1   8        6.76        5.87      2.31 o 
  -9   1   8      115.11      111.70      3.81 o 
  -8   1   8       15.38       15.64      1.50 o 
  -7   1   8       33.72       31.96      1.77 o 
  -6   1   8      194.15      174.45      4.61 o 
  -5   1   8        9.90        9.31      1.00 o 
  -4   1   8        8.01        6.54      0.59 o 
  -3   1   8        7.67        9.46      0.66 o 
  -2   1   8        0.05        0.23      0.37 o 
  -1   1   8      790.94      827.23     14.40 o 
   0   1   8      156.11      141.56      2.67 o 
   1   1   8      251.17      248.08      4.33 o 
   2   1   8      132.02      145.79      2.78 o 
   3   1   8        0.58        0.27      0.38 o 
   4   1   8        0.10       -0.15      0.39 o 
   5   1   8      113.71      101.36      2.62 o 
   6   1   8       43.00       41.73      1.62 o 
   7   1   8        0.20        1.25      0.90 o 
   8   1   8       15.48       17.59      1.80 o 
   9   1   8       37.57       38.90      3.10 o 
  -9   2   8       27.22       26.84      2.37 o 
  -8   2   8      180.90      174.10      4.97 o 
  -7   2   8      554.63      541.47     11.91 o 
  -6   2   8       11.25        9.88      1.15 o 
  -5   2   8      773.39      771.55     16.02 o 
  -4   2   8        3.83        3.86      0.55 o 
  -3   2   8      241.59      263.82      4.70 o 
  -2   2   8      500.05      481.41      8.02 o 
  -1   2   8      984.38      949.53     15.21 o 
   0   2   8      318.08      307.08      5.97 o 
   1   2   8     1543.93     1476.63     26.13 o 
   2   2   8       33.40       34.33      1.41 o 
   3   2   8     1141.57     1191.26     33.72 o 
   4   2   8       22.29       23.27      1.15 o 
   5   2   8      313.67      312.96      6.96 o 
   6   2   8       69.05       80.59      2.63 o 
   7   2   8      368.28      345.03     11.54 o 
   8   2   8       52.25       53.57      3.48 o 
   9   2   8      203.80      204.64      8.85 o 
  -9   3   8       13.93       14.77      1.58 o 
  -8   3   8       12.74       13.10      1.47 o 
  -7   3   8        0.16        1.94      0.90 o 
  -6   3   8        0.24        0.99      0.75 o 
  -5   3   8      364.77      357.52      8.47 o 
  -4   3   8      296.54      285.30      5.16 o 
  -3   3   8      390.91      390.67      6.73 o 
  -2   3   8      388.07      381.15      7.34 o 
  -1   3   8       46.47       51.40      1.57 o 
   0   3   8       66.88       51.99      1.97 o 
   1   3   8       83.44       83.40      2.44 o 
   2   3   8      111.93      102.91      2.85 o 
   3   3   8       24.48       24.20      1.34 o 
   4   3   8       26.11       22.54      1.34 o 
   5   3   8       28.29       32.08      2.91 o 
   6   3   8       38.90       34.12      1.72 o 
   7   3   8       18.18       21.47      4.40 o 
   8   3   8       16.36       14.12      2.45 o 
   9   3   8        0.06        0.81      1.47 o 
  -9   4   8      362.62      387.70     11.25 o 
  -8   4   8        6.81        6.45      1.23 o 
  -7   4   8      283.14      276.68      7.03 o 
  -6   4   8       87.50       92.10      3.75 o 
  -5   4   8      476.48      479.47     12.69 o 
  -4   4   8      370.29      352.74      8.00 o 
  -3   4   8     1184.19     1083.22     21.34 o 
  -2   4   8      275.92      270.98      6.12 o 
  -1   4   8      522.12      520.35     10.77 o 
   0   4   8      168.99      173.29      4.25 o 
   1   4   8      483.63      456.63      9.62 o 
   2   4   8      243.10      264.08      8.75 o 
   3   4   8     1286.20     1205.40     23.72 o 
   4   4   8      172.19      157.04      4.13 o 
   5   4   8      634.99      657.52     13.67 o 
   6   4   8        2.25        2.88      1.14 o 
   7   4   8      422.02      457.03     15.06 o 
   8   4   8       15.63       21.84      2.58 o 
  -8   5   8        6.91        7.14      2.80 o 
  -7   5   8       94.65       95.12      4.91 o 
  -6   5   8        0.85        0.24      1.22 o 
  -5   5   8        0.22       -1.09      1.09 o 
  -4   5   8       17.42       19.06      1.66 o 
  -3   5   8        0.27        1.02      0.74 o 
  -2   5   8       15.63       14.32      1.20 o 
  -1   5   8        2.77        2.01      0.75 o 
   0   5   8       57.86       54.27      2.04 o 
   1   5   8        0.06       -0.25      0.68 o 
   2   5   8       69.66       70.92      4.07 o 
   3   5   8      174.46      163.12      4.30 o 
   4   5   8      150.66      140.56      4.17 o 
   5   5   8       95.28       86.83      2.94 o 
   6   5   8       18.89       20.38      1.83 o 
   7   5   8       29.80       31.01      3.69 o 
   8   5   8       78.57       85.05      7.29 o 
  -7   6   8      472.29      481.70     16.06 o 
  -6   6   8       44.41       57.90      3.77 o 
  -5   6   8      384.57      389.00     13.11 o 
  -4   6   8       21.92       21.55      1.79 o 
  -3   6   8      120.13      127.31      3.88 o 
  -2   6   8      124.73      108.80      3.26 o 
  -1   6   8      268.01      246.73      5.90 o 
   0   6   8      350.24      330.37      7.50 o 
   1   6   8      560.67      517.43     11.05 o 
   2   6   8      320.15      307.37      8.06 o 
   3   6   8      111.68      113.21      3.47 o 
   4   6   8       16.19       15.61      1.43 o 
   5   6   8      553.82      537.30     11.65 o 
   6   6   8       25.68       24.46      2.02 o 
   7   6   8      281.67      290.25     25.08 o 
  -6   7   8      141.90      145.84      6.65 o 
  -5   7   8        0.76        0.33      1.37 o 
  -4   7   8       90.65       92.14      3.78 o 
  -3   7   8       40.84       38.49      2.93 o 
  -2   7   8        1.88        4.13      1.01 o 
  -1   7   8      104.25      104.24      3.43 o 
   0   7   8       63.10       61.74      2.46 o 
   1   7   8      390.98      380.52      8.65 o 
   2   7   8        2.86        3.11      0.93 o 
   3   7   8       15.49       11.37      1.63 o 
   4   7   8       15.43       12.79      1.44 o 
   5   7   8        6.12        4.82      1.09 o 
   6   7   8       92.01       87.54      4.49 o 
  -5   8   8       95.60      102.80      7.29 o 
  -4   8   8        2.46        2.07      1.36 o 
  -3   8   8       87.95       86.02      3.50 o 
  -2   8   8       26.15       29.26      1.84 o 
  -1   8   8       73.03       73.16      2.85 o 
   0   8   8       31.49       35.52      3.44 o 
   1   8   8       13.41       14.64      1.63 o 
   2   8   8        9.86        6.97      1.23 o 
   3   8   8      117.59      118.03      3.86 o 
   4   8   8       75.64       82.12      3.15 o 
   5   8   8      110.87      116.43      4.61 o 
  -3   9   8        3.35        5.81      1.46 o 
  -2   9   8       31.76       31.07      2.50 o 
  -1   9   8        7.24        9.70      1.54 o 
   0   9   8       32.88       40.57      2.58 o 
   1   9   8        0.05        1.51      1.10 o 
   2   9   8       18.02       16.54      1.69 o 
   3   9   8        8.25        4.64      1.88 o 
  -9   1   9       17.33       16.41      1.85 o 
  -8   1   9      517.88      495.53     11.31 o 
  -7   1   9        2.87        2.09      0.87 o 
  -6   1   9     1140.38     1115.65     24.75 o 
  -5   1   9       35.71       32.12      1.61 o 
  -4   1   9     1588.05     1573.17     25.05 o 
  -3   1   9       59.40       75.10      3.24 o 
  -2   1   9      846.43      799.57     15.08 o 
  -1   1   9       92.28       69.15      1.63 o 
   0   1   9      459.24      411.24      6.92 o 
   1   1   9       38.29       36.27      1.26 o 
   2   1   9       75.96       71.79      1.95 o 
   3   1   9       34.24       31.19      1.28 o 
   4   1   9       50.95       53.20      1.73 o 
   5   1   9       34.25       37.77      1.52 o 
   6   1   9       73.68       89.82      2.59 o 
   7   1   9       21.08       19.03      1.79 o 
   8   1   9      325.92      348.36     11.84 o 
   9   1   9        1.32        0.62      2.22 o 
  -9   2   9        0.24        0.92      0.96 o 
  -8   2   9       15.08       13.73      1.90 o 
  -7   2   9        0.37        0.09      0.90 o 
  -6   2   9        1.24        1.44      0.90 o 
  -5   2   9      153.79      149.83      4.06 o 
  -4   2   9      497.59      502.97      9.43 o 
  -3   2   9        0.27        1.86      0.47 o 
  -2   2   9      113.99      132.60      3.07 o 
  -1   2   9       40.25       40.72      1.41 o 
   0   2   9       25.36       34.48      2.15 o 
   1   2   9       37.61       37.55      1.33 o 
   2   2   9      340.31      348.67      6.81 o 
   3   2   9        1.66        0.39      0.52 o 
   4   2   9        3.88        3.47      1.09 o 
   5   2   9        1.44        0.40      0.70 o 
   6   2   9        3.18        5.02      1.02 o 
   7   2   9       34.23       27.26      2.50 o 
   8   2   9        3.76        3.25      1.47 o 
   9   2   9       32.13       39.42      3.29 o 
  -9   3   9        5.82        5.38      1.93 o 
  -8   3   9      249.63      246.60      6.52 o 
  -7   3   9       22.37       20.05      1.62 o 
  -6   3   9      244.49      239.36      6.00 o 
  -5   3   9       74.08       74.05      3.18 o 
  -4   3   9      452.72      457.98     10.07 o 
  -3   3   9      664.67      682.75     12.62 o 
  -2   3   9     1628.87     1614.87     28.63 o 
  -1   3   9      106.50      108.10      3.28 o 
   0   3   9      792.54      810.91     16.22 o 
   1   3   9      692.63      685.18     13.83 o 
   2   3   9      545.11      537.82     11.09 o 
   3   3   9      283.07      257.26      5.93 o 
   4   3   9      235.62      231.55      5.51 o 
   5   3   9        6.54        4.07      0.91 o 
   6   3   9      435.43      431.27      9.43 o 
   7   3   9        0.30        1.70      1.41 o 
   8   3   9       82.73       90.49      4.81 o 
   9   3   9       85.92       89.90      6.49 o 
  -8   4   9        0.54        0.80      1.17 o 
  -7   4   9       58.80       55.15      4.54 o 
  -6   4   9      210.72      201.51      6.43 o 
  -5   4   9        1.79        2.95      1.04 o 
  -4   4   9       25.14       25.46      1.74 o 
  -3   4   9      145.18      151.15      3.93 o 
  -2   4   9      421.87      425.17      9.11 o 
  -1   4   9       29.79       31.10      1.52 o 
   0   4   9      127.69      135.10      3.61 o 
   1   4   9        4.15        6.64      1.31 o 
   2   4   9      110.99      112.98      3.22 o 
   3   4   9       24.18       21.59      1.46 o 
   4   4   9       23.17       22.09      1.46 o 
   5   4   9        1.71        3.99      1.58 o 
   6   4   9       37.53       38.13      2.45 o 
   7   4   9       74.55       80.85      4.49 o 
   8   4   9       29.83       28.84      5.42 o 
  -8   5   9      104.79      106.45      9.47 o 
  -7   5   9       14.36       11.28      3.16 o 
  -6   5   9      242.09      249.37     14.72 o 
  -5   5   9       23.04       24.56      2.49 o 
  -4   5   9      488.48      473.59     13.84 o 
  -3   5   9       34.23       26.50      1.81 o 
  -2   5   9      425.57      412.21      9.02 o 
  -1   5   9      505.53      470.21     10.08 o 
   0   5   9      476.27      465.01     15.81 o 
   1   5   9      206.08      177.43      4.56 o 
   2   5   9      392.27      386.26      9.51 o 
   3   5   9      300.45      284.72      6.71 o 
   4   5   9      516.45      509.27     10.98 o 
   5   5   9      293.14      270.37      6.55 o 
   6   5   9       86.96       83.14      3.53 o 
   7   5   9      103.49      106.83      5.41 o 
  -7   6   9        5.01        4.64      1.75 o 
  -6   6   9       23.13       21.14      4.27 o 
  -5   6   9        1.06        1.63      1.32 o 
  -4   6   9       41.94       39.50      2.02 o 
  -3   6   9       66.51       70.75      3.05 o 
  -2   6   9      145.55      152.56      4.66 o 
  -1   6   9      142.03      140.02      4.81 o 
   0   6   9      103.83      102.02      3.22 o 
   1   6   9      123.37      119.74      3.57 o 
   2   6   9       18.94       15.33      1.38 o 
   3   6   9      226.12      214.59      5.49 o 
   4   6   9       75.58       71.17      2.71 o 
   5   6   9       35.32       39.04      2.10 o 
   6   6   9       16.48       13.54      1.74 o 
   7   6   9       10.77        6.94      2.58 o 
  -6   7   9       61.85       68.66      9.43 o 
  -5   7   9        0.09       -0.33      1.38 o 
  -4   7   9      201.33      186.86      9.67 o 
  -3   7   9        9.12        6.75      1.14 o 
  -2   7   9      297.31      286.30     10.72 o 
  -1   7   9       94.73       88.59      3.06 o 
   0   7   9      858.36      834.17     18.51 o 
   1   7   9      147.36      134.35      4.00 o 
   2   7   9      517.02      495.01     11.87 o 
   3   7   9       27.12       23.56      1.68 o 
   4   7   9      171.61      163.44      4.72 o 
   5   7   9        1.06        0.73      0.97 o 
   6   7   9      185.82      189.84      8.05 o 
  -4   8   9        0.75       -1.07      1.07 o 
  -3   8   9        1.57        1.05      1.00 o 
  -2   8   9       64.57       66.28      2.75 o 
  -1   8   9       42.54       44.15      2.96 o 
   0   8   9      180.62      181.42      5.07 o 
   1   8   9       98.24      100.65      6.69 o 
   2   8   9      102.99      105.20      3.62 o 
   3   8   9        0.17        0.09      0.93 o 
   4   8   9        7.55        4.42      1.25 o 
  -2   9   9      303.31      305.99     15.03 o 
  -1   9   9      106.02      109.35      4.26 o 
   0   9   9       44.27       44.08      2.72 o 
   1   9   9        5.51        5.15      1.24 o 
   2   9   9      135.67      129.12      9.51 o 
  -9   0  10      168.66      159.31     12.45 o 
  -8   0  10      150.41      156.62      6.58 o 
  -7   0  10       69.90       69.88      8.00 o 
  -6   0  10     1596.13     1600.78     56.91 o 
  -5   0  10       24.68       22.80      2.09 o 
  -4   0  10      923.10      876.72     20.20 o 
  -3   0  10       67.48       65.95      2.39 o 
  -2   0  10      217.39      230.11      5.98 o 
  -1   0  10     2340.90     2407.64     80.40 o 
   0   0  10      370.76      363.97     12.45 o 
   1   0  10      925.82      937.21     21.24 o 
   2   0  10      921.68      961.59     33.80 o 
   3   0  10     1237.54     1256.37     36.32 o 
   4   0  10       65.42       69.36      3.51 o 
   5   0  10      957.88      932.35     27.62 o 
   6   0  10      209.89      207.92      9.51 o 
   7   0  10       71.22       63.85      5.69 o 
   8   0  10      923.26      938.59     43.84 o 
  -9   1  10       68.73       70.32      3.00 o 
  -8   1  10       16.15       16.37      1.60 o 
  -7   1  10       19.34       16.21      1.45 o 
  -6   1  10        6.49        9.37      1.99 o 
  -5   1  10      113.24      104.91      3.18 o 
  -4   1  10       80.95       89.13      2.37 o 
  -3   1  10        1.96       -0.22      0.45 o 
  -2   1  10       69.95       70.93      1.75 o 
  -1   1  10       18.70       24.60      1.14 o 
   0   1  10       81.23       82.67      2.27 o 
   1   1  10      700.72      703.88     12.85 o 
   2   1  10       38.85       39.10      1.43 o 
   3   1  10      208.41      209.18      4.47 o 
   4   1  10      185.89      187.68      5.13 o 
   5   1  10       94.85       98.84      2.70 o 
   6   1  10       36.17       31.60      1.67 o 
   7   1  10       38.55       36.64      4.54 o 
   8   1  10       12.64       12.89      3.47 o 
   9   1  10        3.15        3.29      2.49 o 
  -9   2  10      133.13      132.73      4.90 o 
  -8   2  10      305.13      312.07      7.78 o 
  -7   2  10       86.22       85.03      3.07 o 
  -6   2  10       42.81       40.77      1.99 o 
  -5   2  10      141.37      140.15      3.88 o 
  -4   2  10      301.32      294.32      6.80 o 
  -3   2  10      145.04      139.92      3.30 o 
  -2   2  10      646.02      632.42     12.90 o 
  -1   2  10        0.96        7.55      3.71 o 
   0   2  10      154.73      154.34      3.46 o 
   1   2  10      881.85      871.83     15.84 o 
   2   2  10      102.83      104.77      2.95 o 
   3   2  10      993.08      996.66     19.80 o 
   4   2  10     1006.41     1013.42     20.21 o 
   5   2  10      299.48      299.66      6.87 o 
   6   2  10      731.52      781.14     16.00 o 
   7   2  10      180.77      177.88     14.89 o 
   8   2  10      145.41      157.48      6.71 o 
   9   2  10       27.53       25.88      4.62 o 
  -8   3  10        9.67        6.82      1.54 o 
  -7   3  10       13.94       11.57      1.67 o 
  -6   3  10        0.52        0.30      1.12 o 
  -5   3  10       52.50       52.24      2.63 o 
  -4   3  10      201.32      182.90      4.92 o 
  -3   3  10      715.63      689.48     12.81 o 
  -2   3  10       86.87       83.26      2.58 o 
  -1   3  10      348.32      334.40      7.33 o 
   0   3  10       38.71       39.25      1.93 o 
   1   3  10        4.30        9.33      1.00 o 
   2   3  10      416.96      384.60      8.38 o 
   3   3  10       46.70       50.98      2.01 o 
   4   3  10       57.73       45.96      3.08 o 
   5   3  10       42.82       44.91      2.02 o 
   6   3  10       16.03       16.06      1.46 o 
   7   3  10        8.37        8.65      1.90 o 
   8   3  10        5.29        6.79      1.90 o 
  -8   4  10      100.15      100.06      4.43 o 
  -7   4  10      315.32      294.53     10.70 o 
  -6   4  10      177.69      190.26      7.62 o 
  -5   4  10       53.12       57.33      3.52 o 
  -4   4  10       35.56       36.14      2.59 o 
  -3   4  10       26.64       30.29      3.67 o 
  -2   4  10        1.56       -0.65      0.66 o 
  -1   4  10      232.91      219.01      5.28 o 
   0   4  10      150.61      148.26      3.91 o 
   1   4  10      182.49      165.56      4.28 o 
   2   4  10       91.77       94.96      2.95 o 
   3   4  10        0.30        0.75      0.69 o 
   4   4  10      117.91      129.35      4.14 o 
   5   4  10       40.86       47.78      2.82 o 
   6   4  10      381.99      396.95      9.00 o 
   7   4  10       66.14       67.32      4.10 o 
   8   4  10      214.73      226.97     10.67 o 
  -7   5  10        5.12        4.38      1.64 o 
  -6   5  10       19.87       19.03      2.54 o 
  -5   5  10       15.33       10.32      1.92 o 
  -4   5  10        8.15        6.92      1.38 o 
  -3   5  10        1.59        1.58      0.84 o 
  -2   5  10        4.94        5.05      1.01 o 
  -1   5  10       86.21       88.09      2.85 o 
   0   5  10       93.39       91.63      2.94 o 
   1   5  10      132.69      117.53      3.49 o 
   2   5  10        0.55        0.31      0.77 o 
   3   5  10        0.39        0.27      0.82 o 
   4   5  10       95.14       85.14      2.96 o 
   5   5  10       58.83       54.61      2.39 o 
   6   5  10       27.14       24.30      2.08 o 
   7   5  10        0.39        2.25      1.52 o 
  -7   6  10       67.54       64.65      6.76 o 
  -6   6  10       71.58       77.94      4.57 o 
  -5   6  10      309.13      311.86     11.18 o 
  -4   6  10       55.30       53.09      2.74 o 
  -3   6  10      180.50      188.60      5.02 o 
  -2   6  10       93.68       90.27      3.03 o 
  -1   6  10       48.24       55.85      2.32 o 
   0   6  10        2.97        3.99      0.95 o 
   1   6  10        4.39        3.51      0.94 o 
   2   6  10      215.11      209.13      5.41 o 
   3   6  10      139.51      137.92      4.06 o 
   4   6  10      231.24      209.11      7.57 o 
   5   6  10       16.61       18.70      1.65 o 
   6   6  10      136.75      142.86      5.18 o 
  -6   7  10       20.05       18.94      4.27 o 
  -5   7  10        1.75        1.59      1.87 o 
  -4   7  10       13.84       15.76      1.82 o 
  -3   7  10        4.54        7.23      1.23 o 
  -2   7  10        4.39        2.71      1.31 o 
  -1   7  10       11.77        9.77      1.30 o 
   0   7  10       63.74       61.81      2.73 o 
   1   7  10        0.79        0.70      0.87 o 
   2   7  10       39.11       40.45      2.13 o 
   3   7  10       82.73       86.12      4.40 o 
   4   7  10       19.61       23.06      1.75 o 
   5   7  10        5.56        6.10      1.29 o 
  -4   8  10       88.59       82.15      5.34 o 
  -3   8  10      128.09      139.30      5.11 o 
  -2   8  10      116.74      114.72      3.81 o 
  -1   8  10       53.93       59.92      2.63 o 
   0   8  10      302.85      284.40      7.10 o 
   1   8  10      129.85      122.42      3.96 o 
   2   8  10      210.17      201.07      5.59 o 
   3   8  10       22.37       22.60      2.10 o 
   4   8  10      244.55      240.96     20.36 o 
   0   9  10        3.75        3.29      2.85 o 
  -9   1  11       91.03       89.44      4.46 o 
  -8   1  11       24.63       23.50      2.19 o 
  -7   1  11       47.05       49.96      2.34 o 
  -6   1  11      133.97      134.25      3.98 o 
  -5   1  11       56.14       59.87      2.31 o 
  -4   1  11       43.84       53.97      1.79 o 
  -3   1  11      667.25      694.47     12.84 o 
  -2   1  11       71.67       68.30      2.70 o 
  -1   1  11      826.18      899.21     16.39 o 
   0   1  11       14.95       17.86      1.55 o 
   1   1  11     1004.83     1022.05     18.35 o 
   2   1  11      359.23      338.98      6.73 o 
   3   1  11     1150.16     1156.89     20.88 o 
   4   1  11      155.50      155.25      5.12 o 
   5   1  11      578.19      568.78     14.20 o 
   6   1  11       61.20       59.29      3.21 o 
   7   1  11      312.06      282.07     15.92 o 
   8   1  11       15.82       12.81      3.29 o 
  -8   2  11       27.57       33.50      3.24 o 
  -7   2  11       13.25        9.66      1.57 o 
  -6   2  11       11.92       13.63      1.70 o 
  -5   2  11        5.80        4.91      1.18 o 
  -4   2  11        4.60        5.78      0.95 o 
  -3   2  11      103.95      108.80      2.81 o 
  -2   2  11        7.35       10.15      0.92 o 
  -1   2  11       26.21       32.53      1.54 o 
   0   2  11      326.26      314.92      8.08 o 
   1   2  11      432.13      422.73      9.03 o 
   2   2  11        2.47        3.29      0.78 o 
   3   2  11      292.56      276.28      7.13 o 
   4   2  11        0.21        0.12      0.78 o 
   5   2  11       56.95       54.54      2.38 o 
   6   2  11       37.83       36.33      2.41 o 
   7   2  11        0.24        1.07      2.13 o 
   8   2  11        9.13       10.67      3.38 o 
  -8   3  11       64.62       66.87      3.51 o 
  -7   3  11      250.55      255.98      8.00 o 
  -6   3  11       42.74       41.72      2.55 o 
  -5   3  11      666.34      682.93     17.59 o 
  -4   3  11      567.68      559.72     12.22 o 
  -3   3  11      151.06      137.22      3.72 o 
  -2   3  11      176.42      179.93      4.49 o 
  -1   3  11      987.41      945.45     18.79 o 
   0   3  11       18.77       22.29      1.67 o 
   1   3  11      938.18      926.30     18.57 o 
   2   3  11       27.86       26.58      1.63 o 
   3   3  11      305.97      273.69      6.39 o 
   4   3  11       21.99       23.19      1.51 o 
   5   3  11      249.89      257.93      7.19 o 
   6   3  11       44.47       48.03      2.23 o 
   7   3  11      136.20      146.95     15.96 o 
   8   3  11        3.39        2.83      1.68 o 
  -7   4  11        0.02        0.17      1.34 o 
  -6   4  11       82.45       75.72      4.29 o 
  -5   4  11       16.91       19.84      3.11 o 
  -4   4  11        0.20        1.73      0.95 o 
  -3   4  11       34.55       29.79      1.48 o 
  -2   4  11       14.56       16.11      1.32 o 
  -1   4  11      368.07      341.93      7.66 o 
   0   4  11      173.95      173.34      4.49 o 
   1   4  11       87.85       78.83      2.65 o 
   2   4  11        0.31       -0.65      0.65 o 
   3   4  11       16.25       15.31      1.32 o 
   4   4  11       11.68       12.92      1.28 o 
   5   4  11        0.03       -0.80      0.80 o 
   6   4  11        1.51        1.01      0.92 o 
   7   4  11        0.25       -0.51      1.28 o 
  -7   5  11       56.02       51.80      3.84 o 
  -6   5  11       79.36       83.78      4.72 o 
  -5   5  11      199.70      204.95      8.12 o 
  -4   5  11       20.75       22.91      1.95 o 
  -3   5  11     1156.67     1142.69     22.93 o 
  -2   5  11       45.90       48.60      2.11 o 
  -1   5  11      748.62      700.26     14.54 o 
   0   5  11       97.77       88.76      2.96 o 
   1   5  11      689.70      654.29     13.71 o 
   2   5  11       68.62       61.70      2.42 o 
   3   5  11      361.95      332.01      7.74 o 
   4   5  11       82.10       86.65      3.07 o 
   5   5  11       63.20       62.59      2.61 o 
   6   5  11       85.05       77.43      4.45 o 
   7   5  11       60.45       59.22      5.34 o 
  -6   6  11       37.28       37.63      4.09 o 
  -5   6  11       98.62      107.70      5.48 o 
  -4   6  11      143.12      148.03      5.13 o 
  -3   6  11       22.23       23.91      1.96 o 
  -2   6  11       77.99       78.12      4.26 o 
  -1   6  11        5.82        2.87      0.96 o 
   0   6  11        0.33        0.37      0.81 o 
   1   6  11        0.99        0.70      1.00 o 
   2   6  11        0.01       -0.49      0.81 o 
   3   6  11        0.14        0.73      0.87 o 
   4   6  11       28.37       28.55      2.52 o 
   5   6  11        0.99        0.50      0.93 o 
   6   6  11        1.27        1.24      2.09 o 
  -5   7  11      237.82      246.68     15.03 o 
  -4   7  11        0.92       -0.04      1.08 o 
  -3   7  11      304.93      313.99      7.62 o 
  -2   7  11       67.79       71.38      3.11 o 
  -1   7  11      228.79      222.17      5.85 o 
   0   7  11       12.58       13.83      1.47 o 
   1   7  11       86.41       86.11      3.14 o 
   2   7  11        5.98        4.66      1.11 o 
   3   7  11       90.81       88.66      3.28 o 
   4   7  11        2.87        4.70      1.19 o 
   5   7  11       57.05       48.20      3.40 o 
  -3   8  11        0.47       -0.19      1.60 o 
  -2   8  11      213.95      221.78      6.03 o 
  -1   8  11       77.46       77.02      3.07 o 
   0   8  11       68.71       64.47      2.81 o 
   1   8  11        1.58        2.40      1.05 o 
   2   8  11       65.08       67.41      2.94 o 
   3   8  11       13.61       11.29      3.38 o 
  -8   0  12      462.94      434.47     14.59 o 
  -7   0  12       16.66       17.49      2.33 o 
  -6   0  12      360.18      351.17     11.69 o 
  -5   0  12       14.73        9.51      1.64 o 
  -4   0  12      748.74      758.49     36.90 o 
  -3   0  12       92.23      119.72      4.94 o 
  -2   0  12      338.94      335.20     10.99 o 
  -1   0  12      262.17      289.50      9.63 o 
   0   0  12      102.01       97.41      4.28 o 
   1   0  12       83.55       82.71      3.88 o 
   2   0  12      317.32      320.41     10.65 o 
   3   0  12        0.07        0.45      1.13 o 
   4   0  12       95.48      104.65      7.87 o 
   5   0  12      610.32      609.30     50.60 o 
   6   0  12      121.80      136.21      5.87 o 
  -8   1  12       31.87       28.83      2.40 o 
  -7   1  12        0.23        0.21      1.46 o 
  -6   1  12       14.80       15.72      1.83 o 
  -5   1  12        7.23        5.31      1.26 o 
  -4   1  12        2.69        3.09      1.03 o 
  -3   1  12       71.63       65.33      2.55 o 
  -2   1  12       18.83       22.77      1.25 o 
  -1   1  12        3.65        3.06      0.70 o 
   0   1  12      112.16      104.55      2.68 o 
   1   1  12       18.45       24.28      1.64 o 
   2   1  12      770.12      732.74     15.92 o 
   3   1  12        0.11       -0.19      0.72 o 
   4   1  12        1.78        2.98      1.06 o 
   5   1  12       25.59       23.82      1.95 o 
   6   1  12        4.26        3.26      1.24 o 
   7   1  12       48.35       49.71      5.34 o 
   8   1  12       61.00       60.47      6.22 o 
  -8   2  12      174.83      183.28      6.49 o 
  -7   2  12       58.26       62.75      5.06 o 
  -6   2  12      527.29      518.90     14.04 o 
  -5   2  12      218.17      221.23     11.80 o 
  -4   2  12      442.72      446.88     11.95 o 
  -3   2  12       60.65       74.68      2.45 o 
  -2   2  12      645.18      653.07     15.86 o 
  -1   2  12        1.56        3.85      1.06 o 
   0   2  12      775.04      711.38     19.87 o 
   1   2  12      122.37      123.27      3.45 o 
   2   2  12      157.06      147.27      3.94 o 
   3   2  12       41.15       43.10      1.99 o 
   4   2  12      161.16      173.24      4.55 o 
   5   2  12       21.10       23.25      1.95 o 
   6   2  12      127.98      118.60      4.40 o 
   7   2  12      229.64      270.69     15.83 o 
   8   2  12       67.11       71.94      6.94 o 
  -8   3  12        6.91        3.22      2.76 o 
  -7   3  12        2.06        0.84      1.16 o 
  -6   3  12       24.58       21.14      3.98 o 
  -5   3  12        3.94        6.09      1.64 o 
  -4   3  12        4.06        3.26      1.11 o 
  -3   3  12       61.84       56.75      2.57 o 
  -2   3  12      192.71      176.39      4.65 o 
  -1   3  12       10.70       10.03      1.14 o 
   0   3  12      123.59      113.81      4.44 o 
   1   3  12        0.13        0.08      0.71 o 
   2   3  12       15.73       17.06      1.36 o 
   3   3  12       51.09       54.79      2.22 o 
   4   3  12      108.65      103.36      4.18 o 
   5   3  12        5.63        5.00      1.07 o 
   6   3  12        6.89        6.96      1.26 o 
   7   3  12       29.94       29.61      4.71 o 
  -7   4  12       16.55       12.29      3.51 o 
  -6   4  12      283.89      303.78     11.09 o 
  -5   4  12       41.38       42.36      3.16 o 
  -4   4  12      344.17      373.22      9.90 o 
  -3   4  12      200.00      193.05      4.96 o 
  -2   4  12      165.61      172.09      4.54 o 
  -1   4  12      223.65      214.12      5.35 o 
   0   4  12       63.54       60.76      2.33 o 
   1   4  12      119.07      120.60      3.56 o 
   2   4  12      573.34      555.42     11.83 o 
   3   4  12      256.56      241.11      5.99 o 
   4   4  12      923.79      858.22     29.41 o 
   5   4  12      230.09      237.55      6.72 o 
   6   4  12      195.11      206.04      6.98 o 
   7   4  12      154.44      171.31      8.45 o 
  -6   5  12       86.14       92.02      5.38 o 
  -5   5  12       27.38       30.46      2.86 o 
  -4   5  12       19.02       23.80      2.25 o 
  -3   5  12        3.18        4.03      1.50 o 
  -2   5  12        6.93        5.92      1.11 o 
  -1   5  12       13.20       12.49      1.33 o 
   0   5  12       53.44       47.85      2.49 o 
   1   5  12        1.13        1.14      0.93 o 
   2   5  12        6.87        6.13      1.07 o 
   3   5  12      292.60      269.57      6.65 o 
   4   5  12        2.01        1.13      0.98 o 
   5   5  12       35.39       36.06      2.08 o 
   6   5  12        9.14        8.85      1.67 o 
  -5   6  12       18.06       21.09      2.75 o 
  -4   6  12       17.82       22.35      2.14 o 
  -3   6  12       38.64       41.64      2.15 o 
  -2   6  12       72.51       69.81      2.74 o 
  -1   6  12       95.52       94.38      3.26 o 
   0   6  12      298.71      283.13      6.96 o 
   1   6  12      107.67      100.14      6.97 o 
   2   6  12      219.11      222.53      6.44 o 
   3   6  12       40.77       40.16      2.16 o 
   4   6  12      159.57      169.75      4.93 o 
   5   6  12      193.00      189.08      5.94 o 
  -4   7  12       58.99       59.47      3.64 o 
  -3   7  12        0.52        0.77      1.12 o 
  -2   7  12       32.96       35.92      2.11 o 
  -1   7  12       10.82       11.20      1.39 o 
   0   7  12       66.24       55.95      2.50 o 
   1   7  12       86.05       83.46      3.14 o 
   2   7  12        0.02        0.17      0.90 o 
   3   7  12        8.94       10.32      1.50 o 
   4   7  12       35.49       31.54      2.89 o 
  -2   8  12       38.32       33.63      4.27 o 
  -1   8  12        4.89        4.59      4.62 o 
   0   8  12       64.95       72.50      4.55 o 
   1   8  12       13.82       16.45      4.09 o 
  -8   1  13       70.84       69.48      4.27 o 
  -7   1  13      198.98      194.05      6.61 o 
  -6   1  13      250.21      260.78      8.06 o 
  -5   1  13      262.35      255.62      7.70 o 
  -4   1  13      207.27      189.32      6.02 o 
  -3   1  13      198.79      214.67      4.91 o 
  -2   1  13      290.17      250.37      8.34 o 
  -1   1  13      141.36      141.94      5.71 o 
   0   1  13     1093.05     1009.33     21.04 o 
   1   1  13      266.01      266.39      9.46 o 
   2   1  13      504.74      504.19     12.81 o 
   3   1  13       91.41       92.96      3.57 o 
   4   1  13      264.14      262.50      7.52 o 
   5   1  13       99.17       96.27      3.87 o 
   6   1  13      123.04      136.03      4.89 o 
   7   1  13      102.26      100.40      8.18 o 
  -7   2  13        2.83        1.90      1.23 o 
  -6   2  13        5.10        4.83      1.70 o 
  -5   2  13        2.39        3.67      1.19 o 
  -4   2  13       23.47       22.09      1.91 o 
  -3   2  13       84.44       98.49      2.79 o 
  -2   2  13        0.93       -0.17      1.31 o 
  -1   2  13      246.08      227.30      7.94 o 
   0   2  13       98.70       91.19      2.87 o 
   1   2  13      397.61      380.84      8.40 o 
   2   2  13      149.07      142.88      4.77 o 
   3   2  13       41.38       38.22      2.30 o 
   4   2  13       55.31       60.08      3.32 o 
   5   2  13       35.49       38.69      2.79 o 
   6   2  13       52.33       62.83      3.26 o 
   7   2  13        1.87        2.93      2.40 o 
  -7   3  13       49.32       48.88      3.67 o 
  -6   3  13        0.06        1.10      1.36 o 
  -5   3  13       57.55       56.92      3.67 o 
  -4   3  13      275.80      267.17      9.57 o 
  -3   3  13      133.87      136.88      3.91 o 
  -2   3  13      725.00      713.28     14.70 o 
  -1   3  13      132.19      122.78      4.44 o 
   0   3  13      113.72      112.39      3.37 o 
   1   3  13        2.90        4.42      0.98 o 
   2   3  13      622.20      602.41     12.69 o 
   3   3  13       54.18       54.87      2.31 o 
   4   3  13      314.89      291.82      7.51 o 
   5   3  13       12.42        9.50      1.57 o 
   6   3  13       94.69       96.03      4.01 o 
   7   3  13       25.47       26.47      2.88 o 
  -7   4  13       19.10       18.05      3.47 o 
  -6   4  13       11.84       12.61      2.20 o 
  -5   4  13       67.29       66.27      4.08 o 
  -4   4  13       52.89       55.37      4.85 o 
  -3   4  13      152.69      163.54      4.49 o 
  -2   4  13      179.47      179.53      4.78 o 
  -1   4  13        0.61        0.03      0.81 o 
   0   4  13       14.25       13.42      1.32 o 
   1   4  13       13.73       13.11      1.32 o 
   2   4  13       15.41       14.72      1.42 o 
   3   4  13      187.60      172.32      5.20 o 
   4   4  13        4.87        7.40      1.18 o 
   5   4  13       54.56       55.08      2.50 o 
   6   4  13        1.87        1.28      1.17 o 
  -6   5  13      252.91      266.95     13.34 o 
  -5   5  13      111.90      102.41      5.36 o 
  -4   5  13       50.69       52.51      3.67 o 
  -3   5  13      244.53      226.53      5.83 o 
  -2   5  13        2.77        2.99      0.96 o 
  -1   5  13      261.05      254.90      7.59 o 
   0   5  13      246.12      247.76      6.23 o 
   1   5  13       43.58       47.14      2.22 o 
   2   5  13       71.52       69.39      2.76 o 
   3   5  13       51.75       52.60      2.42 o 
   4   5  13       88.76       91.49      3.31 o 
   5   5  13       47.25       48.79      2.43 o 
  -4   6  13       23.07       21.28      2.85 o 
  -3   6  13       15.34       16.31      1.90 o 
  -2   6  13       17.63       15.36      1.59 o 
  -1   6  13       37.44       41.29      2.15 o 
   0   6  13       24.68       23.40      1.97 o 
   1   6  13      168.78      170.15      4.84 o 
   2   6  13       16.10       13.93      1.50 o 
   3   6  13       66.55       60.75      2.69 o 
   4   6  13        6.53        7.79      2.22 o 
  -3   7  13      180.32      184.29      7.90 o 
  -2   7  13      178.86      178.65      5.16 o 
  -1   7  13       32.47       30.63      2.94 o 
   0   7  13      205.68      196.52      5.51 o 
   1   7  13      162.94      156.90      4.73 o 
   2   7  13      168.09      166.32      5.00 o 
   3   7  13       77.27       79.59      6.05 o 
  -7   0  14      233.28      231.83     14.49 o 
  -6   0  14      100.61      100.66      8.09 o 
  -5   0  14      639.57      726.42     35.13 o 
  -4   0  14        5.84        2.93      2.31 o 
  -3   0  14      282.16      331.95     17.61 o 
  -2   0  14        0.00        1.78      1.56 o 
  -1   0  14      242.12      237.14      8.49 o 
   0   0  14       17.10       21.53      2.23 o 
   1   0  14      214.32      216.04      7.99 o 
   2   0  14       47.96       48.59      3.17 o 
   3   0  14      368.94      409.16     13.65 o 
   4   0  14      104.92      119.78      7.38 o 
   5   0  14      230.78      224.09     11.47 o 
   6   0  14        5.11        3.38      2.49 o 
  -7   1  14       19.80       22.23      3.42 o 
  -6   1  14       37.80       47.74      3.90 o 
  -5   1  14        8.72       10.03      2.19 o 
  -4   1  14        9.24       14.81      2.32 o 
  -3   1  14        7.74        6.87      1.10 o 
  -2   1  14       12.28        7.77      1.11 o 
  -1   1  14        0.29        0.61      0.81 o 
   0   1  14        4.42        5.09      0.98 o 
   1   1  14      195.35      203.08      6.14 o 
   2   1  14        0.32       -0.70      1.03 o 
   3   1  14      156.02      160.47      5.29 o 
   4   1  14        0.01       -0.97      0.97 o 
   5   1  14       12.09       12.13      1.74 o 
   6   1  14        3.07        3.51      1.38 o 
  -7   2  14      409.84      423.14     12.78 o 
  -6   2  14       22.56       20.49      2.13 o 
  -5   2  14      213.77      230.45      7.35 o 
  -4   2  14        1.93        0.68      1.26 o 
  -3   2  14      217.28      214.12      5.38 o 
  -2   2  14        1.56        0.98      1.02 o 
  -1   2  14       53.88       59.15      6.08 o 
   0   2  14        1.44        1.06      0.96 o 
   1   2  14       79.42       84.63      3.49 o 
   2   2  14       66.66       64.42      3.01 o 
   3   2  14      320.55      327.09      9.08 o 
   4   2  14       37.98       37.75      2.48 o 
   5   2  14      647.78      639.80     16.96 o 
   6   2  14       38.47       40.58      3.68 o 
  -6   3  14      101.88      108.29      5.51 o 
  -5   3  14        5.22        6.50      1.71 o 
  -4   3  14      120.96      126.39      5.72 o 
  -3   3  14       14.44       13.81      1.36 o 
  -2   3  14       59.21       61.55      2.81 o 
  -1   3  14       43.93       41.00      1.98 o 
   0   3  14        0.98       -0.06      0.80 o 
   1   3  14        9.54        9.70      1.21 o 
   2   3  14        1.87        2.16      1.13 o 
   3   3  14       23.12       24.47      2.07 o 
   4   3  14       12.50       11.99      1.71 o 
   5   3  14      152.44      163.60      6.40 o 
   6   3  14        5.18        3.99      1.80 o 
  -6   4  14       18.89       24.63      3.56 o 
  -5   4  14      101.82      107.09      5.43 o 
  -4   4  14        0.38        0.19      2.09 o 
  -3   4  14      228.19      235.21      7.82 o 
  -2   4  14        0.73        1.14      0.87 o 
  -1   4  14      365.39      358.84      8.26 o 
   0   4  14       15.59       13.22      1.39 o 
   1   4  14      303.26      290.98      7.01 o 
   2   4  14       45.53       46.20      2.22 o 
   3   4  14       59.15       63.38      2.64 o 
   4   4  14       66.12       63.67      2.68 o 
   5   4  14      205.06      205.16      7.75 o 
   6   4  14       68.61       64.71      3.93 o 
  -5   5  14        7.88        7.20      2.20 o 
  -4   5  14       16.88       19.18      2.59 o 
  -3   5  14        0.29        0.57      1.18 o 
  -2   5  14       55.66       60.41      2.59 o 
  -1   5  14        4.67        7.21      1.19 o 
   0   5  14       42.74       38.33      2.10 o 
   1   5  14       11.07        9.74      1.32 o 
   2   5  14       11.66       10.62      1.38 o 
   3   5  14       12.50       11.20      1.48 o 
   4   5  14       23.83       20.11      1.74 o 
   5   5  14       10.48       11.09      1.66 o 
  -4   6  14        0.68       -2.13      2.13 o 
  -3   6  14      181.21      173.78      5.91 o 
  -2   6  14       12.75       13.11      1.52 o 
  -1   6  14      151.22      151.50      6.93 o 
   0   6  14        1.70       -0.81      0.81 o 
   1   6  14      149.09      158.05      4.69 o 
   2   6  14        0.20       -0.41      0.90 o 
   3   6  14      409.87      395.72     11.86 o 
  -1   7  14        0.22       -0.94      1.28 o 
   0   7  14        0.04        0.45      1.48 o 
   1   7  14        0.08        1.42      1.87 o 
  -6   1  15       10.48        8.34      2.19 o 
  -5   1  15        2.83        2.26      1.65 o 
  -4   1  15      126.09      118.99      8.00 o 
  -3   1  15       49.01       60.49      3.79 o 
  -2   1  15      595.51      553.88     12.40 o 
  -1   1  15       34.83       46.60      4.15 o 
   0   1  15      446.23      445.82     11.62 o 
   1   1  15      149.25      153.34      6.76 o 
   2   1  15      416.37      405.33     10.84 o 
   3   1  15      295.77      306.72      8.73 o 
   4   1  15      201.60      200.02      6.37 o 
   5   1  15      148.72      154.22      6.19 o 
   6   1  15        3.93        1.01      1.57 o 
  -6   2  15        1.08        2.49      2.58 o 
  -5   2  15       37.97       37.53      5.16 o 
  -4   2  15       51.76       52.29      5.78 o 
  -3   2  15       10.69       11.18      1.52 o 
  -2   2  15       36.46       44.65      2.56 o 
  -1   2  15        0.08       -0.03      1.02 o 
   0   2  15       74.12       70.40      4.79 o 
   1   2  15       93.47       88.52      4.45 o 
   2   2  15        0.22        0.85      1.33 o 
   3   2  15        2.06        1.67      1.14 o 
   4   2  15       20.81       19.03      2.26 o 
   5   2  15       22.46       23.03      2.17 o 
   6   2  15       21.25       17.50      2.10 o 
  -6   3  15      274.39      292.92     14.05 o 
  -5   3  15       44.06       49.14      7.29 o 
  -4   3  15      330.62      350.63     13.29 o 
  -3   3  15       42.47       45.03      3.83 o 
  -2   3  15      237.88      237.65      5.94 o 
  -1   3  15       75.55       69.75      3.21 o 
   0   3  15      977.50      998.44     24.10 o 
   1   3  15      166.25      166.65      5.57 o 
   2   3  15      302.49      278.38      8.13 o 
   3   3  15      103.68      109.69      6.13 o 
   4   3  15       22.62       21.92      2.34 o 
   5   3  15      192.76      205.02      8.60 o 
  -5   4  15        1.08        2.26      1.60 o 
  -4   4  15       17.59       16.71      2.48 o 
  -3   4  15       89.60       93.55      3.84 o 
  -2   4  15        3.60        1.43      0.95 o 
  -1   4  15        0.11        0.23      0.88 o 
   0   4  15      168.67      175.68      4.86 o 
   1   4  15       80.82       81.11      2.98 o 
   2   4  15        1.26        1.54      1.16 o 
   3   4  15       23.56       25.70      2.27 o 
   4   4  15       15.40       12.67      1.83 o 
   5   4  15        2.85        2.58      2.31 o 
  -4   5  15      244.87      260.55     12.98 o 
  -3   5  15       74.11       81.78      4.10 o 
  -2   5  15      270.87      286.72      8.41 o 
  -1   5  15       73.37       72.54      2.89 o 
   0   5  15       51.54       50.72      3.72 o 
   1   5  15       92.48       92.10      3.32 o 
   2   5  15      287.42      297.71      7.42 o 
   3   5  15      274.72      270.87      7.43 o 
  -2   6  15       59.35       70.84      3.30 o 
  -1   6  15        2.08        0.51      0.98 o 
   0   6  15        0.00       -0.54      1.13 o 
   1   6  15        0.76        0.95      1.15 o 
   2   6  15        2.48        1.96      1.96 o 
  -6   0  16      116.40      136.41     10.23 o 
  -5   0  16      226.29      241.96     14.67 o 
  -4   0  16      144.06      151.79     10.40 o 
  -3   0  16      102.57       96.57      4.86 o 
  -2   0  16      138.79      128.20      6.62 o 
  -1   0  16       44.45       37.66      2.98 o 
   0   0  16      162.71      162.57      6.79 o 
   1   0  16        1.95        3.20      2.22 o 
   2   0  16       71.45       75.23      5.87 o 
   3   0  16        0.02       -1.51      1.87 o 
   4   0  16      230.81      229.60     12.09 o 
   5   0  16        0.51        1.78      2.22 o 
  -6   1  16       15.92       16.32      2.79 o 
  -5   1  16        2.62        1.81      1.60 o 
  -4   1  16       57.59       50.22      4.67 o 
  -3   1  16        0.22        3.78      1.45 o 
  -2   1  16       13.54       19.76      3.43 o 
  -1   1  16        0.03        0.77      1.10 o 
   0   1  16       23.15       27.55      2.10 o 
   1   1  16        0.16       -0.24      1.05 o 
   2   1  16       70.54       72.70      3.38 o 
   3   1  16        7.54        6.68      1.50 o 
   4   1  16        0.01       -0.63      1.64 o 
   5   1  16       36.82       42.54      3.40 o 
  -5   2  16      209.13      217.06     13.87 o 
  -3   2  16       85.05       88.42      5.29 o 
  -2   2  16      426.20      452.78     15.31 o 
  -1   2  16        1.72        0.72      1.55 o 
   0   2  16      268.78      263.75     11.40 o 
   1   2  16        3.20        2.81      1.94 o 
   2   2  16      207.59      201.96      6.50 o 
   3   2  16       35.72       37.23      2.59 o 
   4   2  16       66.68       65.69      5.13 o 
   5   2  16      127.60      131.79      5.07 o 
  -4   3  16       55.54       55.04      6.14 o 
  -3   3  16       27.34       26.74      2.78 o 
  -2   3  16        0.33       -1.00      1.00 o 
  -1   3  16       27.78       26.28      2.16 o 
   0   3  16        0.31        0.08      1.16 o 
   1   3  16       15.94       12.96      1.81 o 
   2   3  16        0.02        0.73      1.13 o 
   3   3  16        1.61        1.23      1.23 o 
   4   3  16       29.73       27.36      2.50 o 
  -4   4  16      267.42      297.18     14.23 o 
  -3   4  16        6.47        5.72      1.54 o 
  -2   4  16      149.53      150.05      5.32 o 
  -1   4  16        6.00        8.27      2.08 o 
   0   4  16      144.95      157.92      5.54 o 
   1   4  16        3.13        2.12      1.27 o 
   2   4  16      165.57      172.31      6.86 o 
   3   4  16       13.99       14.12      1.95 o 
  -3   5  16        7.42        4.96      2.31 o 
  -2   5  16       15.84       18.18      1.93 o 
  -1   5  16        9.20        9.00      1.40 o 
   0   5  16        0.11        0.60      1.03 o 
   1   5  16        0.79        1.29      1.05 o 
  -5   1  17      371.71      358.28     20.27 o 
  -4   1  17        4.55        4.71      2.67 o 
  -3   1  17      263.44      290.25     16.72 o 
  -2   1  17        0.13       -0.58      1.50 o 
  -1   1  17      376.50      378.31     10.41 o 
   0   1  17        0.72        1.57      1.14 o 
   1   1  17      495.83      512.51     13.46 o 
   2   1  17        4.59        3.92      1.45 o 
   3   1  17      117.51      131.29      6.36 o 
   4   1  17       23.70       22.31      2.80 o 
  -4   2  17       34.13       38.86      5.34 o 
  -3   2  17        8.13       10.03      2.13 o 
  -2   2  17        4.42        5.84      1.50 o 
  -1   2  17       10.75       11.46      1.74 o 
   0   2  17      270.58      292.89      8.60 o 
   1   2  17        1.22        1.08      1.22 o 
   2   2  17       50.12       52.56      2.99 o 
   3   2  17        5.67        3.73      1.40 o 
   4   2  17        0.06       -1.69      1.69 o 
  -3   3  17      202.97      222.58     14.05 o 
  -2   3  17        0.38       -0.33      1.04 o 
  -1   3  17      129.11      124.81      5.58 o 
   0   3  17        1.59       -0.11      1.24 o 
   1   3  17       39.70       42.96      3.21 o 
   2   3  17       44.57       40.70      2.71 o 
   3   3  17      503.31      476.01     25.08 o 
  -2   4  17      268.03      280.14      9.78 o 
  -1   4  17       63.10       62.18      3.32 o 
   0   4  17        0.82        1.65      1.48 o 
   1   4  17        8.53        7.10      1.64 o 
  -2   0  18        0.32       -1.87      1.87 o 
   0   0  18        1.04        2.67      2.31 o 
   1   0  18       96.94       93.55      6.94 o 
   2   0  18      128.71      136.50      8.80 o 
  -3   1  18        4.39        6.31      2.76 o 
  -2   1  18       24.59       28.22      2.34 o 
  -1   1  18      104.26      118.66      6.38 o 
   0   1  18        4.24        3.16      1.54 o 
   1   1  18       54.26       70.62      4.21 o 
   2   1  18        5.98        6.53      2.04 o 
  -3   2  18       30.87       29.26      4.71 o 
  -2   2  18       75.24       80.15      4.40 o 
  -1   2  18       14.88       17.44      2.78 o 
   0   2  18       93.69      119.02      5.99 o 
   1   2  18       97.68      122.88      4.90 o 
   2   2  18       35.40       31.03      4.62 o 
  -1   3  18        5.92        5.84      1.57 o 
   0   3  18      116.75      123.04      6.16 o 
   1   3  18        2.54        0.09      2.22 o 
                                                 
